# Supplementary material for: Contrasting reproductive strategies of two Hawaiian Montipora corals
Source: Sci Rep. 2022 Jul 18;12:12255. doi: 10.1038/s41598-022-16032-6 (PMC9293913; doi:10.1038/s41598-022-16032-6)
Supplement: Supplementary file 2 — Supplementary Information 2. [file 41598_2022_16032_MOESM2_ESM.xlsx]

## Sheet: No. col. spawn per night 2018
					M. flabellata Light Spawns 2018	M. flabellata Heavy Spawns 2018	all	100% heavy + 16% light	M. capitata Light Spawns 2018	M. capitata Heavy Spawns 2018	ALL	100% heavy + 16% light
The number of M. flabellata and M. capitata colonies spawning per night 2018 - Light and Heavy spawning
				2018-06-01			0	0			0	0
				2018-06-02			0	0			0	0
				2018-06-03			0	0			0	0
				2018-06-04			0	0			0	0
				2018-06-05			0	0			0	0
				2018-06-06			0	0			0	0
				2018-06-07			0	0			0	0
				2018-06-08			0	0			0	0
				2018-06-09			0	0			0	0
				2018-06-10			0	0			0	0
				11-Jun			0	0			0	0
				12-Jun			0	0			0	0
				13-Jun			0	0	2		2	0.32
				14-Jun			0	0		5	5	5
				15-Jun			0	0	2	2	4	2.32
				16-Jun			0	0			0	0
				17-Jun			0	0			0	0
				18-Jun			0	0			0	0
				19-Jun			0	0			0	0
				20-Jun			0	0			0	0
				21-Jun			0	0			0	0
				22-Jun			0	0			0	0
				23-Jun			0	0			0	0
				24-Jun			0	0			0	0
				25-Jun			0	0			0	0
				26-Jun			0	0			0	0
				27-Jun			0	0			0	0
				28-Jun			0	0			0	0
				29-Jun	1		1	0.16			0	0
				30-Jun	2		2	0.32			0	0
				1-Jul			0	0			0	0
				2-Jul	1		1	0.16			0	0
				3-Jul		1	1	1			0	0
				4-Jul	1		1	0.16			0	0
				5-Jul		1	1	1			0	0
				6-Jul	1	1	2	1.16			0	0
				7-Jul	4		4	0.64			0	0
				8-Jul	5	1	6	1.8			0	0
				9-Jul	3	3	6	3.48			0	0
				10-Jul	1		1	0.16			0	0
				11-Jul			0	0			0	0
				12-Jul	1		1	0.16		3	3	3
				13-Jul			0	0		7	7	7
				14-Jul			0	0		2	2	2
				15-Jul			0	0			0	0
				16-Jul			0	0			0	0
				17-Jul			0	0			0	0
				18-Jul			0	0			0	0
				19-Jul			0	0			0	0
				20-Jul			0	0			0	0
				21-Jul			0	0			0	0
				22-Jul			0	0			0	0
				23-Jul			0	0			0	0
				24-Jul			0	0			0	0
				25-Jul			0	0			0	0
				26-Jul			0	0			0	0
				27-Jul			0	0			0	0
				28-Jul		1	1	1			0	0
				29-Jul	2		2	0.32			0	0
				30-Jul	1	3	4	3.16			0	0
				31-Jul			0	0			0	0
				1-Aug	2		2	0.32			0	0
				2-Aug	4		4	0.64			0	0
				3-Aug	2		2	0.32			0	0
				4-Aug	1		1	0.16			0	0
				5-Aug	1		1	0.16			0	0
				6-Aug	2		2	0.32			0	0
				7-Aug			0	0			0	0
				8-Aug			0	0			0	0
				9-Aug			0	0			0	0
				10-Aug	2		2	0.32			0	0
				11-Aug	5		5	0.8			0	0
				12-Aug	1		1	0.16	1		1	0.16
				13-Aug	3		3	0.48			0	0
				14-Aug	1	1	2	1.16			0	0
				15-Aug		2	2	2			0	0
				16-Aug	1		1	0.16			0	0
				17-Aug	3		3	0.48			0	0
				18-Aug			0	0			0	0
				19-Aug			0	0			0	0
				20-Aug			0	0			0	0
				21-Aug			0	0			0	0
				22-Aug			0	0			0	0
				23-Aug			0	0			0	0
				24-Aug			0	0			0	0
				25-Aug			0	0			0	0
				26-Aug			0	0			0	0
				27-Aug	2		2	0.32			0	0
				28-Aug	1		1	0.16			0	0
				29-Aug	1		1	0.16			0	0
				30-Aug	2		2	0.32			0	0
				31-Aug			0	0			0	0
				1-Sep			0	0			0	0
				2-Sep	2		2	0.32			0	0
				3-Sep		2	2	2			0	0
				4-Sep	1		1	0.16			0	0
				5-Sep	2		2	0.32			0	0
				6-Sep			0	0			0	0
				7-Sep			0	0			0	0

## Sheet: No. col. spawn per night 2019
					M. flabellata Light Spawns 2019	M. flabellata Heavy Spawns 2019	ALL	100% heavy + 16% light	M. capitata Light Spawns 2019	M. capitata Heavy Spawns 2019	ALL	100% heavy + 16% light
The number of M. flabellata and M. capitata colonies spawning per night 2019 - Light and Heavy spawning				1-Jun			0	0			0	0
				2-Jun			0	0			0	0
				3-Jun			0	0		1	1	1
				4-Jun			0	0	1		1	0.16
				5-Jun			0	0			0	0
				6-Jun			0	0			0	0
				7-Jun			0	0			0	0
				8-Jun			0	0			0	0
				9-Jun			0	0			0	0
				10-Jun			0	0			0	0
				11-Jun			0	0			0	0
				12-Jun			0	0			0	0
				13-Jun			0	0			0	0
				14-Jun			0	0			0	0
				15-Jun			0	0			0	0
				16-Jun			0	0			0	0
				17-Jun	1	1	2	1.16			0	0
				18-Jun	1		1	0.16			0	0
				19-Jun	1		1	0.16			0	0
				20-Jun	3		3	0.48			0	0
				21-Jun			0	0			0	0
				22-Jun			0	0			0	0
				23-Jun	1		1	0.16			0	0
				24-Jun			0	0			0	0
				25-Jun	2		2	0.32			0	0
				26-Jun	3		3	0.48			0	0
				27-Jun	2	1	3	1.32			0	0
				28-Jun	1	2	3	2.16			0	0
				29-Jun	1		1	0.16			0	0
				30-Jun	2		2	0.32			0	0
				1-Jul			0	0		10	10	10
				2-Jul	1		1	0.16		9	9	9
				3-Jul	2		2	0.32		1	1	1
				4-Jul	1	1	2	1.16		1	1	1
				5-Jul	2	2	4	2.32			0	0
				6-Jul	1	2	3	2.16			0	0
				7-Jul	3	1	4	1.48			0	0
				8-Jul	2	1	3	1.32			0	0
				9-Jul	1		1	0.16			0	0
				10-Jul	2	1	3	1.32			0	0
				11-Jul	1	2	3	2.16			0	0
				12-Jul	2	2	4	2.32			0	0
				13-Jul	2	3	5	3.32			0	0
				14-Jul	1		1	0.16			0	0
				15-Jul	1	1	2	1.16			0	0
				16-Jul		2	2	2			0	0
				17-Jul	1		1	0.16			0	0
				18-Jul			0	0			0	0
				19-Jul	1		1	0.16			0	0
				20-Jul	1		1	0.16			0	0
				21-Jul			0	0			0	0
				22-Jul			0	0			0	0
				23-Jul	1		1	0.16			0	0
				24-Jul	1	3	4	3.16			0	0
				25-Jul	3		3	0.48			0	0
				26-Jul	2		2	0.32			0	0
				27-Jul			0	0			0	0
				28-Jul		2	2	2			0	0
				29-Jul	1		1	0.16			0	0
				30-Jul		1	1	1			0	0

## Sheet: Spawns by colony
				M. capitata						M. flabellata
M. capitata and M. flabellata total number of spawns by colony, 2018 and 2019				Colony ID	Heavy Spawn 2018	Light Spawn 2018	Heavy Spawn 2019	Light Spawn 2019		Colony ID	Heavy Spawn 2018	Light Spawn 2018	Heavy Spawn 2019	Light Spawn 2019
				76	3	1	1	0		82	4	12	5	7
				85	4	0	1	0		78	2	13	4	1
				78	2	1	1	0		56	2	1	1	7
				86	2	1	1	0		86		3	4	5
				104	2	1	0	0		75		6	1	6
				56	2	0	1	0		76	1	2	1	2
				82	2	0	2	1		74	1	1	1	2
				102	1	1	1	0		102		5	0	3
				75	1	0	0	0		104		2	0	5
				74	0	0	0	0		85		1	0	1

## Sheet: All Montipora Oocyte diameter
					M. flabellata												M. capitata												Temp, °C
					Nov-17	Jan-18	Mar-18	Apr-18	May-18	Jun-18	Jul-18	Aug-18	Sep-18	Oct-18			Nov-17	Jan-18	Mar-18	Apr-18	May-18	Jun-18	Jul-18	Aug-18	Sep-18	Oct-18			Oct-17	26.8
	Feret diameter for M. flabellata and M. capitata Oocytes Nov 2017-Oct 2018				78	178	298	132	222	261	38	386	393	80			53	81	89	107	263	456	243	64	39	62			Nov-17	25.3
					75	115	255	92	221	149	277	333	342	72			72	133	83	158	223	457	327	52	18	30			Jan-18	23.9
					80	169	67	230	195	377	303	248	96	124			84	166	163	148	202	195	377	333	74	61			Mar-18	23.3
					89	213	52	106	213	313	218	382	84	102			65	128	60	149	244	314	388	78	12	60			Apr-18	24.9
					64	252	131	140	289	346	348	33	537	79			107	33	49	190	187	402	492	46	14	44			May-18	25.4
					81	304	367	138	224	360	60	41	76	75			123	80	84	147	231	277	295	46	9	24			Jun-18	27.3
					72	253	164	184	408	328	334	34	371	141			58	87	138	180	320	317	407	30	35	80			Jul-18	27.4
					96	95	166	142	181	369	115	53	410	302			72	92	77	211	160	359	249	16	16	46			Aug-18	27.5
					167	122	179	227	151	116	274	367	396	134			58	150	121	195	254	429	338	12	16	34			Sep-18	27.7
					108	209	288	262	266	352	420	328	54	95			88	128	88	87	346	504	369	51	29	36			Oct-18	28.4
					161	125	323	105	201	229	322	361	75	57			77	77	131	67	255	250	307	265	51	35
					69	151	95	128	335	303	403	331	181	62			40	86	59	184	354	259	526	95	14	43
					79	193	137	148	91	354	313	261	90	104			72	45	124	198	243	419	394	70	12	24
					64	203	40	227	155	305	413	320	423	87			83	41	122	137	223	453	416	61	18	29
					88	202	238	116	254	447	399	231	76	68			88	51	146	216	316	309	506	53	10	40
					149	166	148	226	173	255	340	67	90	68			80	97	149	145	224	567	361	33	11	55
					343	147	189	172	201	349	150	105	374	64			80	91	129	154	187	301	420	26	25	24
					297	128	170	83	250	378	184	149	294	121			59	95	77	126	173	465	377	74	14	56
					121	158	163	157	266	595	306	424	384	44			88	126	88	152	209	290	330	51	18	50
					162	141	121	101	267	432	242	300	60	99			65	100	93	162	197	204	287	55	34	47
					329	194	106	88	282	317	263	401	306	139			96	92	43	141	290	470	465	41	34	39
					153	186	142	132	142	361	138	505	281	84			86	169	35	236	187	209	339	44	14	43
					134	166	51	138	62	262	144	472	387	73			113	82	22	137	195	178	384	48	15	40
					132	133	55	172	63	409	250	291	309	198			66	142	32	73	250	280	452	18	13	32
					424	109	77	203	222	332	304	285	769	80			67	101	90	117	153	268	300	12	11	47
					325	117	163	122	407	261	557	299	564	75			91	81	122	140	216	336	309	9	45	35
					190	126	147	115	222	225	366	417	443	67			82	126	88	92	381	233	338	11	20	69
					266	177	103	228	190	198	483	288	620	54			80	102	120	89	194	236	409	11	11	56
					465	240	212	238	185	267	369	224	241	89			61	102	106	213	243	270	393	12	10	59
					487	167	133	182	194	85	504	282	321	70			58	93	91	191	226	331	540	15	10	51
					219	185	51	107	156	335	372	126	169	62			109	59	98	134	226	350	338	17	32	40
					109	206	70	131	360	282	548	303	498	58			82	63	74	123	335	343	455		20	79
					350	245	182	152	427	329	363	276	37	108			45	93	106	176	192	182	448		24	35
					239	143	156	153	283	270	177	195	54	82			78	144	38	78	158	371	202		12	36
					347	196	126	129	280	278	374	403	76	165			52	67	67	104	132	310	250		38	30
					259	154	126	135	331	357	309	159	242	127			85	130	60	122	210	305	169		33	62
					217	125	109	142	186	497	255	378	375	79			38	104	123	176	266	332	499		48	54
					465	179	214	191	304	214	331	327	334	58			75	102	129	190	300	386	302		26	47
					314	75	178	326	246	208	388	282	307	77			56	165	39	159	189	319	215		24	77
					255	143	151	273	248	196	224	338	72	88			37	121	88	159	293	208	341		13	53
					364	231	194	218	150	282	142	253	794	66			58	136	160	171	282	283	447		48	47
					203	152	80	116	488	329	472	390	288	59			38	56	118	228	240	412	416		30	42
					340	70	370	290	212	165	337	352	264	61			37	65	133	144	120	222	366		34	54
					233	192	84	295	61	205	318	330	315	97			111	74	151	127	216	272	296		46	46
					213	217	406	163	59	291	151	345	336	405			62	117	128	109	247	156	259		20	33
					274	236	151	132	209	90	373	97	81	359			73	84	121	153	211	185	621		70	67
					331	214	224	307	162	76	336	218	91	145			101	65	132	153	244	391	389		31	62
					298	135	365	206	294	62	317	410	63	255			68	73	124	73	249	297	251		16	70
					241	254	132	384	209	146	327	201	69	291			42	46	123	109	202	390	439		21	58
					178	156	140	188	223	145	431	369	50	56			64	98	71	78	218	284	345		38	95
					186	299	308	185	326	68	177	508	41	88			66	120	50	87	269	267	485		38	94
					351	280	80	144	198	123	532	413	366	31			87	139	63	232	212	176	189		19	62
					340	281	246	205	242	126	188	539	347	42			60	120	49	224	231	147	366		25	24
					264	88	156	214	294	119	406	406	99	70			67	149	104	282	232	313	290		24	45
					491	125	377	160	150	360	390	328	343	47			102	157	163	295	293	423	377		15	34
					295	119	439	175	118	204	461	325	333	67			100	115	116	226	175	448	229		18	43
					196	85	360	185	97	280	388	414	60	71			115	129	147	197	142	227	317		27	38
					286	123	337	217	288	92	458	612	53	109			95	56	56	167	300	260	543		17	31
					313	88	149	287	292	199	416	442	154	52			82	68	85	161	98	368	522		24	62
					329	394	160	142	211	185	548	212	382	69			103	113	117	338	144	286			26	36
					356	130	146	175	234	269	351	258	48	513			101	62	101	92	123	325			28	61
					187	278	240	274	239	164	410	264	317	108			80	146	111	70	285	228			76	56
					247	169	223	164	394	185	236	287	149	99			58	61	183	77	112	154			19	50
					220	66	506	142	215	267	229	286	311	355			87	50	196	134	234	245			35	57
					194	316	185	162	159	324	424	378	496	156			57	109	136	166	187	319			45	36
					298	222	362	168	61	328	292	314	296	268			120	62	50	255	365	473			24	45
					92	104	320	345	236	436	363	190	37	532			97	148	122	223	326	217			34	59
					230	59	45	196	322	88	300	254	291	102			95	111	196	286	236	508			21	34
					285	137	30	297	203	314	306	382	102	397			128	123	128	292	163	354			16	40
					191	96	165	222	349	394	438	391	412	64			95	71	165	256	300	547			19	93
					183	199	296	233	440	473	210	333	407	79			47	85	74	178	247	209			43	63
					144	191	227	178	56	289	336	363	453	32			118	67	112	75	100	256			37	48
					273	232	223	142	229	315	203	146	367	42			64	55	142	270	230	445			31	46
					396	396	383	371	133	403	224	299	338	86			64	98	90	75	253	230			22	44
					339	242	32	243	165	81	445	472	389	353			93	62	62	55	208	205			19	28
					284	317	99	203	299	183	173	421	361	403			50	97	128	62	384	339			36	45
					358	295	155	161	191	280	273	457	184	412			93	109	106	162	179	412			24	58
					206	337	442	410	205	329	512	260	70	56			94	119	61	228	311	56			24	41
					217	245	239	224	93	381	493	288	73	46			112	148	164	214	102	77			40	64
					167	120	93	236	275	196	332	315	67	339			89	105	193	209	495	257			36	49
					183	107	148	171	313	220	363	385	352	72			83	71	142	136	203	217			25	38
					291	163	180	121	99	359	375	219	476	52			81	70	146	237	182	398			59	42
					165	197	236	236	317	260	366	312	68	89			66	75	144	104	248	210			25	51
					189	392	301	165	312	384	360	306	70	77			85	68	157	80	348	236			32	55
					296	241	195	73	277	62	189	278	123	62			66	116	135	142	208	307			62	57
					110	180	350	120	176	309	336	333	384	65			72	95	171	87	237	202			42	60
					239	306	161	241	130	376	201	83	87	60			75	127	173	114	237	355			16	69
					266	187	86	84	243	303	320	402	74	80			56	119	254	77	276	46			61	50
					138	136	238	504	206	147	302	328	49	92			93	114	258	93	297	66			39	35
					180	407	264	183	178	380	326	313	123	66			106	89	209	198	220	69			21	45
					182	192	194	120	270	266	249	369	238	71			87	133	153	177	156	279			31	60
					117	238	94	172	88	100	172	292	65	108			106	109	74	372	236	265			16	53
					67	319	417	194	337	343	339	301	34	71			58	89	278	215	187	370			51	33
					101	76	319	210	359	125	404	275	95	135			91	134	197	266	215	374			85	50
					441	100	142	209	193	287	310	471	60	73			46	83	173	134	188	227			42	51
					254	114	235	250	334	218	351	399	65	98			87	69	198	141	293	146			32	38
					381	213	45	194	242	275	497	290	27	64			89	127	187	165	92	195			22	36
					260	322	69	137	206	90	192	176	447	48			116	107	160	252	121	107			54	72
					405	120	143	127	113	323	374	283	547	541			102	122	177	158	302	418			52	75
					132	300	102	58	254	156	344	383	250	54			52	89	96	105	282	356			33	30
					311	67	140	154	242	351	221	277	421	80			67	186	74	86	224	286				22
					240	229	105	289	398	462	361	336	381	69			76	133	61	225	390	260				82
					99	328	193	189	186	332	521	59	298	198			54	143	179	192	221	231				44
					95	302	127	259	62	416	345	405	115	247			64	106	109	114	260	129				47
					405	203	174	163	34	368	379	196	160	60			55	102	104	144	397	271				39
					213	260	374	194	445	250	218	405	129	46			40	149	116	64	266	349				21
					91	311	179	90	492	265	396	325	33	84			39	98	107	240	210	325				54
					93	212	64	169	189	252	473	350	369	254			56	106	175	289	196	379				61
					53	196	133	361	205	182	400	324	393	115			39	105	187	229	130	133				36
					196	122	131	158	164	236	98	94	337	75			62	82	169	139	286	54				67
					59	110	209	248	90	221	345	289	475	65			77	78	123	160	257	78				63
					80	263	144	92	83	280	317	407	299	53			62	106	130	205	57	65				51
					445	212	182	290	157	367	84	368	418	451			34	41	120	98	264	347				31
					437	303	172	215	276	339	348	222	363	70			74	75	114	308	316	317				46
					478	132	100	282	80	106	77	177	225	94			69	127	139	294	290	407				19
					326	70	62	300	63	308	208	224	107	56			92	85	109	264	98	387				61
					256	103	134	178	152	433	461	184	87	52			58	77	103	277	81	264				39
					290	97	127	283	165	271	443	294	332	143			45	159	107	217	296	434				20
					135	120	195	126	56	235	324	98	249	390			125	120	140	243	348	203				28
					170	199	109	299	259	244	231	234	386	247			70	55	155	321	210	222				32
					273	206	63	181	176	318	365	97	177	41			80	129	202	281	184	227				24
					195	186	99	224	110	399	295	339	127	79			73	91	149	342	150	326				45
					188	141	160	318	69	353	510	221	424	74			68	76	214	230	289	278				65
					81	213	103	199	78	278	227	102	408	291			53	115	269	174	458	419				89
					194	180	61	203	133	238	91	363	306	225			60	81	104	179	268	235				42
					79	212	188	91	279	410	267	160	131	252			79	75	127	150	207	262				41
					173	139	140	220	259	538	294	101	331	231			47	74	145	145	323	245				49
					394	331	102	516	219	357	87	126	217	160			66	122	142	150	245	224				24
					232	187	269	131	305	250	299	248	71	58			61	88	139	110	183	234				39
					232	151	158	220	128	157	470	332	51	179			40	89	93	219	124	442				51
					266	253	182	183	88	97	338	328	627	384			43	66	309	170	210	277				64
					241	153	164	63	105	374	416	360	328	236			50	112	114	264	284	435				57
					192	178	269	231	317	332	270	219	53	338			119	76	232	229	239	290				63
					226	33	189	255	279	342	389	202	77	79			45	69	175	271	100	290				45
					228	89	178	344	309	244	445	223	59	300				104	115	249	240	311				56
					360	66	197	160	191	317	480	188	49	54				90	109	140	289	281				40
					199	187	230	152	240	302	229	292	23	52				88	213	193	187	359				40
					89	219	361	237	455	83	245	382	78	126				99	145	168	178	538				46
					260	104	166	59	159	89	77	250	67	80				67	172	341	249	497				51
					196	208	168	252	85	364	420	122	52	171				97	142	289	262	354				46
					288	197	248	204	309	116	567	294	54	669				99	175	192	219	193				39
					324	278	131	121	111	115	174	284	93	170					213	200	188	426				60
					363	88	111	292	420	218	373	218	377	75					158	229	210	168
					304	93	174	253	319	191	303	473	109	115					241	250	250	215
					148	190	107	262	465	190	391	337	68	86					116	49	105	444
					188	116	199	161	274	556	483	93	171	93					153	129	160	222
					221	432	110	316	116	236	105	290	223	190					182	227	263	268
					335	273	232	295	98	415	275	252	171	195					165	156	253	426
					306	300	221	531	71	358	186	99	115	543					126	153	324	281
					299	194	118	135	72	224	328	255	129	226					146	143	96	265
					155	228	133	174	483	456	293	115	248	257					93	171		500
					148	154	254	388	204	283	288	327	224	109					145	223		618
					89	85	407	193	120	371	264	263	386	244					131	174		451
					330	264	104	181	450	57	384	188	268	282					101	344		302
					362	333	113	302	295	64	274	223	510	158					145	279		258
					233	232	67	305	324	663	196	158	215	61					185	164		238
					257	158	126	389	207	85	242	248	180	67					167	86		493
					119	252	656	135	105	121	165	431	260	46					206	155		373
					305	138	312	162	244	323	259	244	279	240					122	240		326
					261	206	83	355	224	289	302	293	259	237					140	221		179
					457	478	357	254	123	120	387	199	211	96					161	82		249
					232	231	222	288	133	290	332	195	276	86					175	164		301
					380	316	100	201	98	258	375	430	96	133					169	221		439
					336	355	436	96	232	217	494	324	92	108					140	261		428
					405	99	351	76	199	136	357	461	103	72					145	271		250
					177	89	115	253	179	190	388	388	308	47					154	115		504
					194	240	182	200	233	122	390	331	277	46					112	78		268
					345	233	352	267	334	266	196	427	258	52					289	174		438
					187	287	172	283	207	349	228	427	327	303					186	254		481
					379	194	111	224	300	209	300	405	60	75					190	138		391
					191	171	123	138	139	342	311	314	309	183					118	220		339
					333	337	105	372	85	159	332	83	365	248					229	232		339
					488	188	115	174	256	253	313	331	354	61					143	127		380
					387	201	42	58	148	219	412	394	289	72						137		262
					209	257	193	122	118	344	347	75	200	220						118		333
					286	175	468	391	107	287	298	95	397	397						199		284
					229	84	561	224	45	356	239	182	332	351						122		564
					164	112	328	237	219	279	305	339	340	188						137		492
					237	181	271	120	159	221	293	271	309	226						145		433
					323	60	307	134	252	127	257	335	297	186						255		276
					312	147	384	160	244	252	52	142	222	228						231		464
					189	93	306	185	241	257	368	428	400	200								232
					167	145	444	188	176	147	406	441	521	59								383
					344	185	206	287	140	174	124	290	182	283								266
					120	162	246	138	198	391	316	309	215	158								290
					132	118	302	132	191	393	276	315	284	168								391
					338	172	297	456	243	395	253	297	266	97
					148	160	100	419	172	412	209	333	275	71
					157	186	301	145	224	439	76	480	281	111
					321	146	437	171	161	98	372	142	369	196
					300	128	409	340	225	174	419	244	322	417
					254	140	371	93	117	297	405	397	342	279
					272	301	150	72	155	304	174	417	331	267
					290	240	255	88	276	236	217	121	172	219
					298	246	189	154	80	174	224	250	465	52
					340	283	296	165	165	305	190	425	314	48
					406	92	183	314	495	116	115	491	523	146
					248	113	396	135	433	96	421	265	184	109
					243	418	86	54	239	355	327	458	462	94
					297	130	73	121	193	331	386	76	334	59
					245	115	46	167	215	291	398	332	364	81
					192	116	59	133	162	399	316	240	308	121
					271	71	78	175	254	396	302	249	296	89
					191	245	290	76	265	254	295	277	360	70
					165	135	221	131	153	229	380	374	266	178
					95	195	244	125	254	196	368	357	215	113
					323	290	47	260	253	89	410	449	274	85
					108	117	28	371	175	143	208	587	58	86
					315	309	43	278	143	160	285	495	299	124
					378	145	191	124	145	325	185	345	510	103
						303	350	266	212	115	326	299	231	117
						290	263	208	281	142	313	330	488	65
						76	76	67	206	121	131	409	608	71
						376	54	269	311	127	492	262	654	73
						172	264	294	179	156	566	280	512	252
						136	80	173	217	93	235	374	471	360
						313	242	107	155	108	270	331	281	47
						304	107	84	197	74	265	247	632	92
						66	361	247	151	351	348	395	298	234
						146	70	381	211	81	399	367	383	120
						117	90	284	156	110	262	323	280	125
						362	258	158	59	189	310	293	381	129
						239	420	397	613	209	322	278	375	104
						394	178	158	269	142	509	433	316	89
						242	203	319	342	81	242	473	361	492
						221	136	206	364	227	273	363	307	324
						337	103	197	172	441	338	398	371	181
						264	106	313	83	316	445	289	360	501
						85	69	179	63	150	113	530	314	67
						84	210	183	178	152	283	484	384	122
						134	48	297	85	92	349	311	39	143
						90	367	383	347	272	265	337	79	105
						177	200	139	334	440	312	344	122	152
						123	208	199	160	526	292	345	99	102
						135	161	240	66	388	395	411	461	177
						129	334	159	162	326	259	294	505	64
						125	147	251	212	283	465	348	412	155
						102	139	104	72	372	140	322	277	171
						117	98	254	173	322	207	379	320	181
						101	189	175	103	297	353	296	239	458
						158	116	116	131	224	333	515	399	214
						188	142	314	116	360	272	338	408	258
						259	180	251	100	299	235	354	337	220
						120	190	341	206	244	67	456	442	80
						292	287	147	177	404	272	370	222	239
						493	235	364	126	468	295	409	201	98
						119	114	295	311	391	215	333	478	366
						88	115	380	81	192	234	348	541	84
						260	120	258	138	37	273	287	543	120
						132	224	235	241	49	248	492	91	52
						170	93	214	332	116	322	291	120	139
						113	135	236	216	184	461	174	82	227
						304	309	316	104	204	275	537	109	104
						205	208	192	133	71	285	491	92	249
						193	171	274	56	61	318	348	297	541
						203	228	137	279	55	60	288	87	414
						239	176	146	186	68	86	399	42	351
						162	76	152	173	64	364	367	21	126
						300	153	297	331	43	463	304	65	52
						425	151	351	429	51	503	98	79	83
						392	355	352	93	68	215	327	394	328
						425	150	243	101	119	306	301	113	90
						249	324	403	125	242	342	247	52	389
							334	149	59	62	98	347	46	407
							384	151	173	238	183	462	51	391
							317	121	164	257	226	282	35	382
							215	210	276	435	409	564	344	195
							149	270	146	147	321	398	389	312
							275	383	198	228	322	556	412	96
							276	148	116	236	290	92	64	421
							111	283	105	310	147	167	58	409
							284	194	77	306	345	276	74	313
							84	295	251	120	284	402	37	354
							215	354	118	254	415	282	106	110
							102	202	110	148	259	389	102	388
							240	338	337	613	233	85	373	329
							79	284	224	355	250	28	468	200
							73	164	313	181	384	60	347	345
							248	361	317	327	134	42	302	190
							235	245	36	197	216	47	32	335
							274	232	29	285	354	44	68	85
							102	281	75	206	366	31	307	381
							299	223	124	127	301	304	370	252
							216	231	119	80	524	325	99	289
							323	147	189	133	582	277	41	331
							87	226	67	130	93	478	490	347
							213	190	223	183	114	282	82	172
							420	148	419	414	66	360	39	107
							38	255	87	130	227	73	411	93
							33	423	175	267	220	348	412	239
							38	143	251	235	368	514	375	520
							34	156	254	273	167	538	410	400
							213	186	340	155	292	252	403	459
							251	104	92	190	435	85	308	326
							285	334	143	229	356	325	105	114
							206	102	255	209	191	122	90	329
							402	129	353	113	361	393	364	357
							391	155	363	128	341	396	302	464
							148	198	107	82	260	326	197	205
							263	107	256	189	274	377	368	313
							78	38	136	89	456	299	405	609
							69	34	242	356	464	322	336	179
							63	29	289	216	252	302	90	370
							91	148	206	103	185	320	92	363
							88	112	231	93	268	248	158	383
							78	111	215	273	304	281	215	313
							56	103	238	294	382	352	121	208
							114	132	170	296	318	355	366	215
							406	197	85	340	484	487	332	490
							236	141	47	186	109	510	309	312
							178	135	82	249	428	349	348	631
							108	148	66	401	204	400	518	416
							222	247	178	359	254	362	307	362
							101	110	146	285	302	451	159	476
							162	151	343	256	256	210	51	384
							255	303	218	275	358	374	55	604
							65	133	595	243	256	358	57	301
							232	47	93	215	261	200	212	358
							373	70	85	315	359	292	398	421
							65	57	97	109	411	19	462	96
							25	130	143	534	396	55	348	123
							367	73	223	225	369	179	297	103
							391	173	124	332	327	394	443	53
							79	217	67	222	247	379	473	33
							189	128	248	242	327	326	374	124
							322	347	339	160	290	382	432	397
							48	474	93	361	369	197	121	81
							82	112	387	307	450	91	70	53
							285	171	402	381	348	74	84	85
							281	102	359	117	295	319	325	70
							333	87	155	266	222	425	454	58
							59	117	120	161	313	444	97	99
							75	72	227	353	373	409	191	81
							225	85	152	95	478	510	242	78
							285	521	261	172	571	126	533	70
							318	289	136	403	245	111	496	67
							155	502	430	253	163	395	370	76
							96	304	375	242	527	368	306	86
							191	134	146	404	279	392	138	250
							91	116	192	250	392	313	79	51
							71	81	80	272	250	393	404	37
							116	224	66	280	336	342	534	97
							80	100	61	258	385	483	375	92
							244	77	158	168	123	291	99	85
							103	129	325	275	107	311	78	68
							88	217	180	89	56	174	407	82
							79	76	95	330	326	90	113	77
							66	128	75	260	297	263	370	56
							181	61	405	310	299	256	204	56
							320	87	207	243	126	308	103	74
							192	76	259	123	285	370	247	88
							91	396	400	276	240	452	350	81
							299	44	203	205	452	424	226	54
							374	47	43	336	362	387	112	62
							112	128	69	287	430	408	368	82
							351	51	65	160	344	180	353	125
							95	215	47	322	576	356	151	60
							163	95	270	306	493	362	189	52
							52	146	57	248	212	300	150	85
							98	74	234	445	272	268	172	244
							161	64	179	456	257	118	115	327
							146	87	113	311	385	136	249	141
							119	58	255	399	191	132	220	53
							97	51	113	233	246	114	326	81
							154	41	341	71	251	117	112	306
							184	42	130	325	323	79	393	304
							235	46	335	350	198	296	315	298
							101	66	208	290	449	95	460	69
							233	144	152	149	527	68	524	81
							162	57	263	172	398	284	418	150
							339	111	325	139	384	187	704	359
							109	136	340	197	253	228	487	383
							411	266	87	350	336	172	189	374
							156	190	151	306	462	370	244	164
							226	247	229	313	280	524	167	560
							91	51	80	311	409	476	173	167
							265	115	250	366	250	191	96	69
							204	189	88	376	281	445	167	308
							160	339	81	157	261	187	125	398
							130	186	129	247	296	315	162	86
							174	159	336	250	219	284	67	215
							131	118	131	242	396	239	82	81
							249	82	106	367	326	279	106	314
							174	156	191	123	318	112	84	78
							201	99	141	231	273	199	266	81
							59	91	322	387	334	369	75	74
							357	102	362	291	232	252	337	91
							334	143	335	265	252	334	301	134
							149	289	103	280	169	307	256	80
							456	311	273	98	329	543	221	122
							429	157	256	400	255	291	184	320
							182	333	135	289	284	266	184	81
							271	210	225	213	384	103	251	53
							154	130	433	160	440	300	203	70
							134	89	133	192	129	191	176	196
							273	192	252	282	316	384	136	134
							156	141	168	208	441	131	177	71
							200	148	281	165	370	120	72	248
							374	94	286	160	346	343	151	70
							285	120	213	95	345	278	681	102
							59	80	106	63	108	385	127	352
							93	189	247	328	82	202	109	278
							197	186	135	244	337	359	151	46
							222	177	159	159	412	446	136	334
							260	123	189	180	315	410	169	47
							166	331	351	251	192	337	105	75
							135	89	157	121	321	386	197	107
							123	175	221	238	348	123	144	91
							303	251	268	374	515	31	232	52
							188	199	367	241	378	30	49	72
							166	78	152	212	315	30	23	32
							194	307	139	290	495	20	118	126
							215	143	274	104	309	589	108	67
							119	88	246	650	309	227	137	412
							482	192	256	228	512	327	113	89
							378	219	138	174	568	260	148	200
							348	297	243	572	310	493	82	154
							188	249	347	177	351	454	180	134
							163	203	254	100	236	312	92	81
							169	142	112	253	427	412	86	241
							84	165	255	345	281	440	200	110
							443	148	341	301	253	442		100
							156	207	293	428	300	307		368
							100	133	268	383	336	265		242
							203	231	133	313	348	545		76
							62	242	162	410	316	286		80
							292	209	133	297	308	145		164
							310	125	240	279	254	308		332
							78	124	188	266	342	242		549
							423	64	178	184	304	440		354
							193	56	175	286	229	358		115
							94	159	161	226	470	271		39
							98	420	123	209	191	405		33
							330	263	126	346	218	230		50
							107	184	191	328	205	418		41
							106	227	238	336	123	481		118
							87	208	113	422	409	440		55
							178	110	203	407	515	392		89
							116	134	133	522	436	175		92
							286	173	125	615	348	395		82
							347	328	198	615	380	289		110
							391	232	160	223	368	303		270
							100	219	77	290	87	106		347
							293	264	86	343	145	437		339
							174	190	96	438	460	274		119
							202	98	195	305	298	343		384
							108	173	330	227	417	291		120
							142	265	161	232	398	354		104
							349	157	109	574	294	309		260
							271	137	182	556		274		343
							233	208	249	251		248		315
							157	215	446	364		638		45
							447	103	92	299		335		71
							300	289	169	247		422		157
							184	79	116	167		335		158
							163	208	213	285		322		36
							89	84	286	194		165		90
							438	54	136	148		199		534
							571	115	141	312				506
							352	215	187	358				150
							280	53	306	106				292
							84	101	352	571				135
							462	73	524	424				55
							229	229	164	70				78
							172	177	204	229				136
							113	188	133	448				76
							246	414	227	656				372
							174	202	244	595				372
							368	98	226	451				94
							227	367	236	131				63
							229	150	251	69				67
							158	144	222	132				486
							209	238	426	212				215
							385	220	300	197				202
							280	60	412	272				369
							427	101	366	513				288
							252	417	200	366				134
								349	373	302				90
								520	356	275				142
								261	367	413				103
								276	118	317				483
								113	384	256				221
								205	492	205				499
								118	338	83				80
								103	97	563				113
								197	123	256				101
								89	357	253				398
								77	313	399				542
								126	258	303				458
								230	499	245				264
								444	465	287				165
								332	320	373				335
								82	187	350				310
								251	475	500				400
								135	195	414				342
								306	116	338				227
								429	171	485				122
								148	272	68				71
								249	531	87				114
								202	493	189				621
								82	81	85				321
								84	230	487				259
								140	197	192				54
								99	394	134				66
								115	427	433				235
								81	136	334				246
								68	619	216				94
								290	231	344				159
								195	221	468				213
								64	348	279				100
								29	228	304				242
								116	266	150				89
								191	107	408				95
								130	236	510				106
								125	576	578				88
								73	232	173				77
								146	110	315				160
								84	80	152				96
								183	205	144				140
								235	243	164				115
								331	267	254				166
								282	264	387				107
								87	185					109
								134	312					181
								220	64					147
								314	84					227
								187	192					129
								137	134					194
								126	299					136
								206	128					235
								131	214					136
								162	184					134
								277	152					151
								244	313					163
								150	502					153
								72	280					256
								193	113					148
								439	479					54
								186	270					136
								83	310					256
								34	249					233
								48	235					130
								86	181					175
								274	264					167
								351	277					170
								209	156					153
								437	327					104
								149	368					206
								53	296					60
								224	174					182
								146	378					96
								222	261					276
								121	413					349
								457	175					109
								159	236					94
								282	318					296
								107	90					242
								319	124
								269	159
								403	106
								274	77
									162
									96
									223
									372
									448
									140
									190
									137
									197
									85
									202
									271

## Sheet: Gamete Stage Frequency
				M. capitata Oocyte Stage Frequency							M. flabellata Oocyte Stage Frequency
Percent of oocytes and testes per stage of development per month, M. capitata and M. flabellata				Month	Stage 1	Stage 2	Stage 3	Stage 4			Month	Stage 1	Stage 2	Stage 3	Stage 4
				Nov-17	85	15					Nov-17	6	46	39	9
				Jan-18	61	39					Jan-18	6	58	29	7
				Mar-18	17	76	6	1			Mar-18	15	50	27	8
				Apr-18	4	64	31	1			Apr-18	10	60	25	5
				May-18	1	44	47	8			May-18	6	55	29	10
				June-18	5	14	47	34			June-18	5	38	43	14
				July-18		2	32	66			July-18	2	24	51	23
				Aug-18	92			8			Aug-18	6	19	53	22
				Sept-18	100						Sept-18	16	32	33	19
				Oct-18	94	6					Oct-18	21	46	18	15
				M. capitata Sperm Stage Frequency							M. flabellata Sperm Stage Frequency
				Month	Stage 1	Stage 2	Stage 3	Stage 4			Month	Stage 1	Stage 2	Stage 3	Stage 4
				Nov-17	100						Nov-17	23	61	16
				Jan-18	100						Jan-18	59	41
				Mar-18	100						Mar-18	66	34
				Apr-18	71	29					Apr-18	79	21
				May-18	5	56	39				May-18	24	71	5
				June-18			45	55			June-18	7	47	44	2
				July-18			9	91			July-18		11	46	43
				Aug-18	82			18			Aug-18	2	4	29	65
				Sept-18	100						Sept-18	5	6	25	64
				Oct-18	100						Oct-18	25	6	16	53

## Sheet: Repro Output Estimate
Fragment (both species) for spawning	Area (cm2)		M. flabellata Bundles collected per colony - light spawn, 2018 and 2019	M. flabellata bundles per colony - Light Spawn	Total		M. flabellata Estimated bundles per colony - heavy spawn, 2018 and 2019	M. flabellata bundles per colony - Heavy Spawn	Total
1	224.4		20	Avg	64		400	Avg	395
2	384.3		200	SD	42.32		400	SD	21.3
3	169.1		100	N	117		400	N	44
4	271.7		50	SEM	3.91249		400	SEM	3.2111
5	279		150	Estimated Bundles Light Spawn	75		400	Estimated Bundles Heavy Spawn	400
6	238.5		100				400
7	194.2		38				400
Avg Fragment size	251.6		50				400
SD	70		50				400
N	7		35				400
SEM	27		50				400
Fragment size - rounded	250		100				400
			50				400
			50				400
			50				400
			100				400
			150				300
			50				400
			50				400
			150				400
			50				300
			50				375
			50				400
			80				400
			50				400
			50				400
			50				400
			10				400
			25				400
			100				400
			40				400
			30				400
			11				400
			40				400
			12				400
			16				400
			100				400
			100				400
			150				400
			50				400
			12				400
			45				400
			150				400
			35				400
			12
			80
			17
			20
			15
			50
			50
			35
			150
			50
			22
			14
			40
			215
			35
			18
			17
			50
			30
			13
			30
			25
			11
			33
			35
			90
			25
			63
			55
			20
			60
			85
			26
			25
			23
			11
			12
			83
			100
			100
			100
			82
			67
			100
			40
			70
			20
			100
			70
			90
			100
			100
			100
			100
			100
			100
			100
			65
			100
			54
			100
			100
			125
			100
			100
			100
			100
			110
			23
			50
			20
			100
			100

## Sheet: Temp 2017-2019
Temperature (℃)		Jan	Feb	Mar	Apr	May	June	July	Aug	Sep	Oct	Nov	Dec
		21.73	21.25	22.63	25.78	25.18	27.05	26.01	27.26	27.64	27.56	26.4	23.19
		21.23	20.95	22.63	25.71	25.14	27.01	25.94	27.17	27.62	27.54	26.35	23.07
		21.3	20.81	22.62	25.66	25	26.98	25.91	26.86	27.61	27.53	26.32	23.06
		21.61	20.88	22.61	25.63	24.88	26.92	25.78	26.97	27.56	27.52	26.32	23.1
		21.82	21.03	22.57	25.57	24.71	26.82	25.87	26.81	27.34	27.45	26.32	23.11
		21.87	21.17	22.53	25.52	24.42	26.7	25.85	26.96	27.04	27.43	26.31	23.11
		22	21.34	22.52	25.47	24.16	26.69	25.91	26.95	27.12	27.34	26.31	23.1
		22.23	21.67	22.53	25.27	24.1	26.54	25.79	26.99	27.17	27.35	26.26	23.09
		22.31	21.56	22.55	25.02	24.12	26.67	25.77	27.03	27.13	27.4	26.12	23.08
		22.27	21.55	22.57	25.14	24.21	26.72	25.94	27.1	26.92	27.46	26.14	23.11
		22.36	21.71	22.57	25.45	24.29	26.81	26.53	27.17	27.12	27.49	26.24	23.22
		22.33	22	22.52	25.71	24.43	26.93	26.8	27.24	27.34	27.53	26.31	23.28
		22.2	22.19	22.48	25.78	24.68	27.01	26.99	27.32	27.49	27.58	26.35	23.3
		22.18	22.39	22.42	25.85	24.92	27.08	27.1	27.35	27.57	27.65	26.43	23.34
		22.29	22.59	22.46	25.9	25.11	27.11	27.3	27.4	27.67	27.76	26.47	23.36
		22.43	23	22.45	25.97	25.29	27.15	27.27	27.57	27.69	27.85	26.75	23.37
		22.48	23.17	22.49	25.95	26.07	27.17	27.22	27.58	27.71	27.85	26.89	23.41
		22.5	23.19	22.51	25.89	26.21	27.13	27.24	27.56	27.71	27.87	27.08	23.39
		22.5	23.17	22.5	25.83	26.14	27.14	27.24	27.52	27.77	27.9	27.02	23.3
		22.49	23.13	22.49	25.74	25.88	27.07	27.2	27.48	27.8	27.91	26.79	23.18
		22.49	23.07	22.5	25.68	25.53	27.03	27.13	27.46	27.84	27.89	26.7	23.09
		22	23.01	22.5	25.61	25.59	26.99	26.88	27.5	27.81	27.73	26.92	23.05
		21.77	22.98	22.48	25.56	25.59	26.94	26.7	27.5	27.78	27.7	27.17	23
		21.9	22.61	22.48	25.5	25.6	26.87	26.57	27.5	27.76	27.68	27.08	22.9
		21.72	22.33	22.47	25.44	25.66	26.81	26.44	27.48	27.68	27.64	27.02	22.88
		21.46	22.14	22.42	25.28	25.73	26.75	26.43	27.41	27.56	27.64	26.98	22.91
		21.43	22.02	22.36	24.92	25.78	26.69	26.32	27.31	27.55	27.62	26.8	22.97
		21.7	22.38	22.23	24.8	25.82	26.63	26.28	27.26	27.57	27.5	26.81	23.02
		21.87	22.5	22.12	24.38	25.81	26.6	26.06	27.28	27.22	27.42	26.8	23.04
		22.08	22.52	22.17	24.12	25.82	26.56	26.01	27.28	27.15	27.34	26.82	23.05
		22.16	22.59	22.23	24.22	25.85	26.49	26.05	27.37	27.2	27.4	26.8	23.04
		22.28	22.51	22.3	24.3	25.87	26.47	26.23	27.39	27.19	27.46	26.78	22.99
		22.32	22.45	22.31	24.06	25.9	26.35	26.31	27.41	27.07	27.54	26.75	22.97
		22.35	22.5	22.33	24.36	25.93	26.52	26.59	27.48	27.08	27.61	26.74	22.94
		22.56	22.56	22.38	24.98	25.98	26.63	26.81	27.48	27.25	27.68	26.75	22.91
		22.6	22.67	22.48	25.42	26.11	26.73	27.03	27.49	27.39	27.87	26.78	22.92
		22.64	22.81	22.6	25.64	26.3	26.82	27.15	27.47	27.54	27.98	26.83	23.05
		22.7	23	22.65	25.78	26.5	26.87	27.2	27.5	27.6	27.97	26.87	23.18
		22.73	23.18	22.77	26	26.66	26.98	27.27	27.68	27.66	27.98	27.18	23.26
		22.73	23.24	22.85	25.86	26.74	26.92	27.33	27.84	27.71	27.96	27.28	23.26
		22.71	23.22	22.72	25.82	26.82	26.92	27.35	27.85	27.94	27.94	27.29	23.2
		22.62	23.2	22.73	25.74	26.84	26.91	27.37	27.88	28.12	27.87	27.33	23.09
		22.5	23.12	22.76	25.73	26.83	26.98	27.37	27.92	28.1	27.77	27.39	22.97
		22.5	23.03	22.65	25.69	26.83	27.03	27.33	27.94	28.09	27.69	27.36	22.83
		22.54	23.02	22.76	25.56	26.79	26.7	27.32	27.89	28.11	27.73	27.28	22.83
		22.56	23.05	22.86	25.47	26.8	26.28	27.32	27.79	28.03	27.73	27.2	22.88
		22.58	23.05	22.81	25.48	26.82	26.38	27.02	27.72	27.99	27.68	27.12	22.88
		22.52	22.99	22.78	25.47	26.83	26.63	26.77	27.68	27.83	27.62	26.92	22.78
		22.48	22.97	22.78	25.47	26.83	26.65	26.61	27.65	27.71	27.6	26.74	22.52
		22.43	22.95	22.77	25.44	26.74	26.66	26.51	27.62	27.6	27.59	26.8	22.41
		22.47	22.88	22.71	25.39	26.59	26.64	26.42	27.6	27.54	27.51	26.81	22.4
		22.52	22.86	22.61	25.17	26.51	26.61	26.28	27.56	27.5	27.5	26.85	22.55
		22.52	22.87	22.52	24.89	26.55	26.51	26.34	27.4	27.63	27.47	26.82	22.63
		22.5	22.85	22.52	24.5	26.53	26.49	26.4	27.2	27.67	27.48	26.82	22.49
		22.51	22.8	22.49	24.44	26.51	26.36	26.59	27.01	27.57	27.53	26.8	22.26
		22.54	22.77	22.49	24.27	26.46	26	26.49	26.9	27.44	27.57	26.74	22.15
		22.55	22.75	22.52	24.31	26.46	25.53	26.4	26.65	27.28	27.65	26.67	22.14
		22.55	22.75	22.56	24.7	26.5	25.7	26.72	26.72	27.33	27.71	26.67	22.31
		22.56	22.55	22.63	25.17	26.55	25.88	27	26.88	27.42	27.78	26.75	22.52
		22.51	22.64	22.71	25.46	26.72	26.25	27.06	27.02	27.5	27.84	26.84	22.67
		22.51	22.8	22.86	25.68	26.82	26.58	27.15	27.16	27.62	27.89	26.91	22.89
		22.55	23.03	22.95	25.75	26.89	26.76	27.28	27.3	27.73	27.94	26.95	23.07
		22.58	23.26	22.95	25.9	26.96	26.88	27.31	27.39	27.84	28	26.94	23.13
		22.54	23.34	23	25.99	26.96	27.02	27.36	27.56	27.92	28.02	26.96	23.12
		22.54	23.32	23.12	25.93	27.14	27.04	27.39	27.66	27.99	27.93	26.98	23.17
		22.57	23.29	23.18	25.9	27.13	27.14	27.46	27.9	28.15	27.82	26.97	23.16
		22.57	23.23	23.23	25.88	27.08	27.17	27.56	27.97	28.33	27.74	27.03	23
		22.56	23.19	23.26	25.86	27.04	27.08	27.58	28.06	28.41	27.72	27.19	22.68
		22.53	23.16	23.31	25.82	27.03	26.88	27.49	28.19	28.43	27.63	27.05	22.67
		22.52	23.1	23.37	25.76	26.98	26.47	27.16	28.12	28.34	27.65	26.85	22.78
		22.5	23.06	23.38	25.66	26.9	26.29	26.87	28	28.21	27.64	26.68	22.78
		22.14	23.03	23.35	25.48	26.81	26.32	26.58	27.94	28.17	27.62	26.47	22.78
		22	22.96	23.35	25.29	26.71	26.06	26.64	27.9	28.13	27.57	26.29	22.25
		21.74	22.92	23.34	25.14	26.42	26.08	26.66	27.85	27.9	27.48	26.49	22.18
		21.76	22.73	23.38	25.02	26.34	26.34	26.63	27.8	27.89	27.46	26.53	22.45
		21.99	22.6	23.4	24.73	26.31	26.32	26.34	27.72	27.85	27.37	26.52	22.57
		22.16	22.62	23.4	24.53	26.32	26.01	26.49	27.66	27.75	27.36	26.52	22.68
		22.23	22.62	23.37	24.34	26.35	25.81	26.61	27.57	27.72	27.34	26.51	22.41
		22.22	22.63	23.16	24.22	26.5	25.42	26.56	27.48	27.62	27.37	26.24	22.26
		22.22	22.58	23.09	24.27	26.49	25.3	26.01	27.47	27.52	27.47	26.02	22.11
		22.27	22.55	23.11	24.3	26.5	25.11	26.21	27.47	27.41	27.56	26.04	21.99
		22.31	22.96	23.18	25.03	26.55	25.4	26.69	27.63	27.43	27.66	26	21.96
		22.35	23.01	23.23	25.42	26.57	25.78	26.95	27.8	27.59	27.73	26.23	22.16
		22.51	23.02	23.39	25.57	26.59	26.13	27.18	27.88	27.74	27.8	26.45	22.49
		22.59	22.94	23.43	25.68	26.63	26.42	27.41	27.95	27.81	27.81	26.62	22.67
		22.65	22.88	23.43	25.79	26.66	26.61	27.48	28.04	27.87	27.79	26.6	22.86
		22.74	22.75	23.54	25.81	26.68	26.71	27.6	28.06	27.95	27.93	26.61	22.95
		22.79	22.76	23.61	25.88	26.66	26.8	27.56	28.07	28	27.94	26.62	23.02
		22.69	22.74	23.6	25.91	26.67	26.87	27.52	28.1	28.25	27.77	26.64	23.06
		22.64	22.69	23.6	25.94	26.69	26.92	27.54	28.1	28.42	27.65	26.71	23.1
		22.61	22.69	23.57	25.98	26.74	26.93	27.58	28.1	28.48	27.59	26.69	23.16
		22.55	22.67	23.45	25.94	26.76	26.93	27.54	28.04	28.5	27.54	26.56	22.9
		22.49	22.73	23.4	25.87	26.62	26.96	27.49	27.97	28.48	27.5	26.42	22.58
		22.31	22.83	23.45	25.84	26.54	26.56	27.29	27.8	28.41	27.33	26.39	22.33
		22.2	22.86	23.55	25.76	26.51	26.27	27.21	27.73	28.33	27.19	26.37	22.18
		22.09	22.85	23.56	25.7	26.46	26.07	27.1	27.71	28.26	27.44	26.36	21.81
		22.15	22.84	23.53	25.63	26.44	25.98	26.95	27.67	28.14	27.39	26.22	21.29
		22.22	22.92	23.55	25.5	26.42	26	26.57	27.64	28.1	27.19	26.05	21.35
		22.28	22.97	23.56	25.37	26.37	25.92	26.34	27.62	28.08	27.18	26.22	21.94
		22.36	22.86	23.55	25.56	26.35	25.93	26.38	27.55	28.09	26.89	26.3	22.14
		22.47	22.79	23.53	25.72	26.36	25.91	26.55	27.28	28.07	26.63	26.33	22.29
		22.59	22.71	23.52	25.72	26.35	26.09	26.7	27.43	28.02	26.85	26.31	22.26
		22.65	22.79	23.49	25.61	26.28	26.32	26.57	27.45	27.98	26.87	26.27	22.32
		22.72	22.66	23.45	25.58	26.03	26.27	26.62	27.44	27.77	27.09	26.22	22.5
		22.77	22.62	23.43	25.58	26.21	26.24	26.91	27.43	27.68	27.33	26.15	22.53
		22.69	22.61	23.45	25.59	26.33	26.45	27.1	27.48	27.79	27.61	26.15	22.59
		22.58	22.6	23.46	25.68	26.39	26.6	27.22	27.56	27.85	27.75	26.12	22.65
		22.58	22.65	23.5	25.77	26.45	26.7	27.31	27.64	27.98	27.8	26.2	22.86
		22.55	22.65	23.64	25.91	26.54	26.81	27.44	27.71	28.12	28.02	26.32	23.05
		22.49	22.64	23.74	26.01	26.68	26.87	27.58	27.75	28.15	27.97	26.36	23.11
		22.45	22.62	23.93	26.1	26.78	26.93	27.61	27.81	28.18	27.78	26.44	23.1
		22.46	22.6	23.97	26.16	26.88	27.03	27.68	27.9	28.2	27.48	26.46	23.09
		22.49	22.61	23.9	26.21	26.96	27.07	27.75	27.9	28.3	27.26	26.5	23.03
		22.55	22.58	23.9	26.19	26.98	27.22	27.87	27.88	28.52	27.22	26.48	22.73
		22.66	22.56	23.9	26.16	27.01	27.36	28.05	27.77	28.66	27.16	26.48	22.46
		22.73	22.58	23.85	26.1	26.98	27.34	27.88	27.87	28.74	27.09	26.4	22.12
		22.73	22.59	23.87	26.07	26.86	27.18	27.64	27.92	28.78	26.88	26.24	21.88
		22.73	22.61	23.87	25.8	26.76	26.59	27.36	27.95	28.67	26.37	26.06	21.56
		22.71	22.65	23.73	25.39	26.66	26.32	26.94	27.79	28.47	26.06	26.04	21.43
		22.32	22.7	23.63	25.37	26.55	26.22	26.53	27.45	28.12	26.14	26.07	21.24
		22.07	22.77	23.62	25.51	26.46	26.35	26.43	27.36	27.89	26.25	26.06	21.28
		21.98	22.87	23.58	25.6	26.4	26.59	26.42	27.15	27.63	26.32	26.03	20.65
		22.02	22.89	23.55	25.64	26.38	26.71	26.46	27.39	27.57	26.49	26.05	20.58
		22.17	22.85	23.57	25.63	26.36	26.58	26.32	27.4	27.56	26.43	26.03	21.17
		22.27	22.83	23.58	25.43	26.34	26.19	26.21	26.98	27.53	26.07	25.98	21.45
		22.35	22.82	23.57	25.09	26.3	25.77	26.21	26.35	27.67	26.05	26.02	21.81
		22.32	22.81	23.58	24.69	26.24	25.76	26.29	26.63	27.76	26.15	25.99	21.91
		22.06	22.8	23.6	24.55	26.17	25.94	26.6	26.97	27.82	26.46	25.92	21.85
		22.11	22.78	23.6	24.57	26.16	26.23	26.76	27.18	27.83	26.66	25.87	21.88
		22	22.77	23.65	25.06	26.24	26.4	26.96	27.34	27.91	26.94	25.91	21.84
		22.18	22.75	23.73	25.29	26.35	26.31	27.11	27.45	27.97	27.23	25.93	21.85
		22.32	22.77	23.79	25.56	26.45	26.35	27.17	27.55	28	27.31	25.99	21.97
		22.5	22.77	23.93	25.66	26.5	26.63	27.28	27.62	28.13	27.36	26.08	22.38
		22.67	22.76	24.17	25.81	26.6	26.85	27.42	27.7	28.29	27.36	26.18	22.78
		22.95	22.71	24.56	25.93	26.68	27.08	27.5	27.75	28.42	27.32	26.25	22.99
		23.07	22.62	24.73	25.98	26.78	27.16	27.55	27.81	28.4	27.37	26.29	23.32
		23.13	22.46	24.76	26.11	26.88	27.26	27.76	27.79	28.49	27.01	26.33	23.65
		23.27	22.54	24.83	26.09	26.86	27.33	27.73	27.73	28.51	26.77	26.35	23.88
		23.13	22.62	24.85	26.1	26.78	27.38	27.73	27.79	28.5	26.7	26.31	23.93
		23.03	22.7	24.65	26.13	26.7	27.39	27.73	27.83	28.5	26.73	26.15	23.91
		22.96	22.74	24.51	26.19	26.65	27.17	27.84	27.93	28.49	26.39	26.12	23.78
		22.93	23.11	24.45	26.05	26.53	26.79	27.63	27.64	28.51	26.03	26.1	23.44
		22.78	23.89	24.32	25.8	26.46	26.39	27.34	27.47	28.47	26.24	26.08	23.27
		22.2	23.54	24.04	25.5	26.44	26.09	27.15	27.2	28.41	26.48	26.05	23.19
		22.05	23.34	24.11	25.36	26.4	25.9	27.04	27.39	28.33	26.6	26.06	23.16
		21.92	23.25	23.96	25.38	26.38	25.88	27.02	27.09	28.16	26.71	26.03	23.1
		22.02	23.26	23.93	25.06	26.35	25.96	27.1	26.9	28.15	26.78	26.05	22.91
		22.27	23.16	23.93	24.74	26.3	25.92	26.91	27.07	28.18	26.8	26.04	23.01
		21.86	23.12	23.97	24.51	26.24	25.92	26.72	27.12	28.17	26.82	26.03	22.93
		21.52	23.08	23.98	24.41	26.25	25.8	26.84	26.56	28.16	26.83	26.04	23.08
		21.35	22.99	23.98	24.33	26.22	25.88	26.8	26.47	28.14	26.87	26.04	23.14
		21.24	22.94	23.97	24.3	26.16	26	26.78	26.57	28.05	26.92	26.02	22.96
		21.27	22.86	23.97	24.56	26.17	26.24	26.96	26.76	27.93	26.98	26	22.38
		21.45	22.84	23.99	25.11	26.26	26.56	27.2	27.06	28.03	27.02	25.91	22.62
		21.79	22.8	24.08	25.55	26.35	26.78	27.33	26.91	28.19	27.11	25.98	22.76
		22.07	22.78	23.95	25.68	26.43	26.92	27.39	26.8	28.33	27.19	26.04	22.86
		22.34	22.74	23.93	25.74	26.54	26.98	27.43	27.18	28.41	27.22	26.11	23.02
		22.72	22.7	24.19	25.84	26.63	27.05	27.47	27.42	28.48	27.22	26.17	23.11
		22.99	22.69	24.25	25.92	26.71	27.19	27.51	27.53	28.54	27.22	26.22	23.17
		23.24	22.66	24.31	25.97	26.77	27.28	27.62	27.61	28.53	27.27	26.22	23.23
		23.6	22.66	24.35	26.04	26.81	27.31	27.73	27.66	28.49	27.29	26.17	23.38
		23.73	22.64	24.27	26.05	26.86	27.33	27.79	27.74	28.45	27.26	26.17	23.44
		23.63	22.67	24.25	25.95	26.83	27.28	27.74	27.84	28.43	27.24	26.18	23.48
		23.31	22.71	24.24	25.8	26.81	27.32	27.72	27.88	28.43	27.19	26.16	23.64
		22.92	22.67	24.21	25.75	26.74	27.37	27.67	27.89	28.33	27.18	26.14	23.69
		22.76	22.73	24.18	25.68	26.68	27	27.61	27.79	28.24	27.05	26.1	23.81
		22.44	22.7	24.11	25.7	26.64	26.83	27.21	26.88	28.2	26.95	26.02	23.76
		22.07	22.72	24.03	25.71	26.59	26.61	27.02	26.87	28.12	26.98	25.92	23.72
		21.76	22.81	23.98	25.67	26.54	26.52	27.16	26.87	28.03	26.99	25.88	23.74
		21.73	22.91	23.94	25.62	26.48	26.51	27.26	26.86	28.01	26.96	25.87	23.8
		21.65	22.92	23.93	25.58	26.42	26.13	26.81	26.9	28.01	26.92	25.81	23.78
		21.64	22.91	23.92	25.53	26.4	26.1	26.53	26.86	27.98	26.89	25.62	23.75
		21.81	22.96	23.92	25.51	26.37	26.07	26.54	26.61	27.95	26.79	25.14	23.76
		21.92	22.96	23.52	25.51	26.35	25.94	26.52	26.3	27.88	26.76	25.25	23.75
		22	22.95	23.3	25.51	26.33	25.85	26.47	26.4	27.77	26.83	25.1	23.74
		22.03	22.91	23.06	25.49	26.31	25.96	26.54	26.96	27.81	26.92	25.24	23.78
		21.96	22.57	22.91	25.46	26.31	26.18	26.9	27.22	27.79	27.02	25.52	23.7
		22.08	22.14	22.99	25.53	26.37	26.67	27.19	27.35	27.86	27.24	25.59	23.6
		22.28	22	23.13	25.61	26.42	26.92	27.33	27.42	27.94	27.45	25.67	23.58
		22.38	22.31	23.42	25.7	26.38	27.01	27.39	27.48	28.03	27.72	25.73	23.62
		22.42	22.43	23.71	25.79	26.4	27.09	27.45	27.54	28.11	27.77	25.79	23.69
		22.61	22.48	23.99	25.89	26.41	27.13	27.48	27.64	28.21	27.83	26	23.74
		22.84	22.57	24.04	25.93	26.41	27.13	27.54	27.72	28.24	27.8	26.13	23.78
		22.93	22.61	24.08	26.08	26.41	27.2	27.64	27.7	28.29	27.74	26.21	23.8
		22.97	22.62	24.13	26.12	26.35	27.24	27.75	27.72	28.33	27.7	26.25	23.85
		22.97	22.66	24.13	26.18	26.35	27.3	27.88	27.75	28.34	27.61	26.22	23.82
		22.88	22.72	24.12	26.08	26.35	27.32	27.87	27.78	28.34	27.57	26.21	23.76
		22.73	22.84	24.19	26.05	26.36	27.33	28	27.81	28.32	27.5	26.19	23.67
		22.63	22.94	24.16	25.97	26.35	27.38	27.95	27.74	28.28	27.42	26.16	23.6
		22.6	23.01	24.09	25.85	26.3	27.29	27.76	27.59	28.27	27.38	26.15	23.58
		22.6	23.05	23.79	25.81	26.25	26.97	27.52	27.36	28.26	27.31	26.05	23.61
		22.71	23.14	23.65	25.81	26.27	26.73	27.38	27.19	28.17	27.28	25.76	23.64
		22.5	23.28	23.75	25.79	26.22	26.57	27.35	27.41	28.03	27.22	25.52	23.66
		22.48	23.3	23.65	25.7	26.08	26.59	27.35	27.47	27.97	27.13	25.41	23.69
		22.49	23.31	23.62	25.67	26.03	26.64	27.37	27.47	27.99	27.11	25.24	23.71
		22.49	23.3	23.64	25.63	26	26.73	27.35	27.44	28.04	27.1	25.16	23.77
		22.51	23.21	23.62	25.59	25.98	26.73	27.31	27.42	28	27.11	25.22	23.92
		22.51	23.18	23.65	25.47	25.97	26.53	27.2	27.4	27.96	27.07	25.37	23.88
		22.51	23.22	23.68	25.4	25.76	26.15	27.11	27.3	27.93	27.11	25.54	23.75
		22.55	23.12	23.7	25.51	25.8	26.02	27.15	27.4	27.87	27.17	25.67	23.6
		22.61	23.02	23.67	25.57	26.08	26.12	27.25	27.57	27.84	27.24	25.77	23.49
		22.63	22.97	23.63	25.64	26.17	26.32	27.37	27.7	27.85	27.33	25.77	23.69
		22.68	22.88	23.71	25.85	26.14	26.53	27.53	27.77	27.95	27.45	25.8	23.92
		22.69	22.89	23.81	26.06	26.26	26.57	27.67	27.87	28.07	27.57	25.87	23.99
		22.73	22.89	23.85	26.02	26.24	26.92	27.78	27.94	28.16	27.61	25.97	24.05
		22.76	22.84	23.9	25.92	26.27	26.96	27.86	27.94	28.2	27.6	26.11	24.13
		22.9	22.87	24	25.88	26.36	26.95	27.9	27.92	28.26	27.62	26.21	24.24
		22.95	22.92	24.21	25.89	26.44	27.02	27.91	27.94	28.32	27.64	26.3	24.29
		23.05	22.96	24.28	25.87	26.54	27.06	27.85	27.94	28.38	27.64	26.31	24.21
		23.08	22.99	24.19	25.84	26.59	27.06	27.8	27.94	28.39	27.64	26.31	24.17
		23.12	23.04	24.15	25.81	26.65	27.06	27.8	27.92	28.36	27.63	26.24	24.1
		23.16	23.13	24.15	25.82	26.61	27.11	27.69	27.94	28.38	27.54	26.19	24.06
		23.11	23.15	24.18	25.82	26.64	27.25	27.4	27.76	28.35	27.25	26.17	24.06
		23.06	23	24.18	25.8	26.53	27.15	27.35	27.52	28.14	26.93	26.11	23.87
		23	23.09	24.13	25.78	26.44	27.04	27.32	27.6	27.9	26.72	26.05	23.79
		22.93	23.14	24.11	25.71	26.4	27.05	27.34	27.64	27.83	26.58	25.95	23.62
		22.84	23.15	24.06	25.68	26.38	26.95	27.4	27.64	27.69	26.6	25.86	23.37
		22.78	23.18	24.04	25.65	26.36	27.08	27.43	27.61	27.68	26.77	25.88	23.32
		22.78	23.2	24.02	25.6	26.32	27.03	27.42	27.56	27.54	26.92	25.84	23.18
		22.75	23.19	24	25.58	26.3	26.98	27.38	27.53	27.58	27.01	25.73	23.14
		22.72	23.21	23.99	25.59	26.28	26.98	27.33	27.48	27.7	27.08	25.64	23.21
		22.71	23.19	23.98	25.59	26.25	26.94	27.27	27.42	27.76	27.16	25.65	23.25
		22.72	23.15	23.97	25.58	26.21	26.77	27.15	27.27	27.81	27.21	25.54	23.23
		22.71	23.08	23.96	25.57	26.17	26.5	27.15	27.24	27.81	27.25	25.29	23.26
		22.72	23	23.96	25.57	26.13	26.6	27.27	27.44	27.83	27.34	25.52	23.25
		22.79	22.85	23.62	25.59	26.17	26.84	27.43	27.57	27.88	27.41	25.74	23.29
		22.81	22.76	23.79	25.63	26.2	27	27.52	27.66	27.95	27.53	25.85	23.34
		22.84	22.65	23.96	25.72	26.31	27.13	27.61	27.74	28.07	27.66	25.91	23.46
		22.87	22.71	24.19	25.78	26.44	27.19	27.68	27.79	28.21	27.65	26.02	23.55
		22.88	22.75	24.36	25.87	26.52	27.33	27.73	27.84	28.39	27.68	26.11	23.66
		22.91	22.77	24.41	25.95	26.56	27.38	27.73	27.86	28.55	27.7	26.15	23.77
		23.01	22.71	24.52	25.93	26.59	27.4	27.73	27.83	28.56	27.63	26.11	23.84
		23.27	22.55	24.58	25.94	26.59	27.32	27.75	27.78	28.58	27.53	26.08	23.96
		23.48	22.61	24.68	25.91	26.57	27.26	27.78	27.81	28.55	27.52	26.12	24.08
		23.47	22.79	24.75	25.89	26.54	27.25	27.79	27.85	28.49	27.36	26.14	24.07
		23.48	22.82	24.71	25.86	26.55	27.24	27.79	27.87	28.41	27.24	26.08	24.03
		23.32	22.73	24.67	25.78	26.52	27.17	27.79	27.66	28.22	27.25	26.06	23.97
		23.27	22.6	24.58	25.79	26.44	27.11	27.78	27.08	28.12	27.28	26	23.9
		23.21	22.58	24.52	25.63	26.4	27.08	27.74	26.77	28.11	27.28	25.76	23.81
		23.18	22.6	24.46	25.52	26.3	27.07	27.66	26.56	28.14	27.35	25.61	23.79
		23.1	22.84	24.36	25.23	26.27	27.03	27.61	26.48	28.13	27.24	25.47	23.76
		22.94	23.01	24.3	25.29	26.27	27.02	27.56	26.46	28.11	27.23	25.45	23.79
		22.89	23.05	24.27	25.58	26.26	27.02	27.51	26.42	28	27.24	25.27	23.82
		22.86	23.04	24.23	25.76	26.25	27.01	27.39	26.39	27.96	27.27	25.08	23.83
		22.84	23.01	24.21	25.82	26.24	27	27.31	26.32	28.01	27.29	25.08	23.79
		22.85	22.96	24.2	25.81	26.26	26.98	27.29	26.23	28	27.3	25.22	23.78
		22.86	22.82	24.18	25.78	26.22	26.97	27.28	26.3	27.88	27.33	25.42	23.89
		22.87	22.53	24.14	25.77	26.02	26.93	27.31	26.76	27.78	27.38	25.54	23.91
		22.87	22.32	24.1	25.77	26.04	26.96	27.39	27.16	27.78	27.44	25.57	24.02
		22.9	22.27	24.17	25.87	26.12	26.97	27.48	27.36	27.85	27.53	25.51	24.1
		22.92	22.37	24.25	25.97	26.3	27.07	27.6	27.57	27.96	27.67	25.56	24.08
		22.96	22.43	24.33	26.04	26.44	27.22	27.87	27.62	28.08	27.75	25.72	24
		23.01	22.54	24.37	26.11	26.54	27.11	28.03	27.62	28.14	27.76	25.73	23.97
		23.21	22.57	24.4	26.17	26.6	27.14	28.11	27.61	28.16	27.81	25.72	24.02
		23.46	22.54	24.43	26.2	26.66	27.24	28.05	27.73	28.25	27.85	25.72	24.15
		23.47	22.64	24.42	26.23	26.73	27.29	28.02	27.79	28.24	27.81	25.67	24.19
		23.42	22.57	24.49	26.25	26.8	27.26	28.04	27.65	28.06	27.8	25.73	24.15
		23.52	22.27	24.6	26.24	26.81	27.27	28.05	27.48	28.06	27.7	25.75	24.14
		23.52	22.22	24.66	26.25	26.85	27.28	28	27.3	28.08	27.51	25.69	24.2
		23.52	22.23	24.75	26.22	26.85	27.27	27.95	27.07	28.09	27.24	25.59	24.18
		23.45	22.36	24.74	26.07	26.82	27.27	27.8	26.86	28.08	26.97	25.57	24.22
		23.37	22.55	24.72	25.86	26.76	27.24	27.65	26.68	28.08	26.95	25.59	24.28
		23.29	22.64	24.62	25.65	26.65	27.17	27.58	26.56	28.07	26.85	25.65	24.19
		23.24	22.65	24.52	25.44	26.58	27.11	27.47	26.62	28.06	26.89	25.66	23.99
		23.18	22.74	24.48	25.55	26.53	27.04	27.48	26.31	28.01	26.88	25.64	23.95
		23.11	22.83	24.39	25.72	26.45	26.98	27.45	26.18	28.01	26.94	25.64	23.91
		23.02	22.9	24.39	25.79	26.42	26.84	27.18	26.03	27.98	26.95	25.64	23.89
		23.04	22.95	24.41	25.76	26.38	26.77	27.24	26.04	27.92	26.95	25.46	23.89
		23.08	22.88	24.44	25.75	26.35	26.61	27.04	26.07	27.85	27.05	25.31	23.87
		23.11	22.84	24.43	25.75	26.3	26.66	26.89	26.23	27.68	27.15	25.27	23.85
		23.11	22.85	24.37	25.68	26.29	26.57	26.86	26.76	26.95	27.25	25.18	23.9
		23.12	22.91	24.25	25.69	26.28	26.65	26.97	27.05	26.93	27.25	25.14	23.9
		23.13	22.85	24.21	25.78	26.26	26.69	27.27	26.88	26.97	27.29	25.38	23.92
		23.15	22.75	24.3	25.89	26.3	26.85	27.67	27.08	27.12	27.35	25.43	23.96
		23.17	22.72	24.39	25.97	26.37	27.05	27.91	27.4	27.32	27.37	25.43	24.01
		23.2	22.89	24.48	26.07	26.44	27.11	28.04	27.54	27.5	27.44	25.37	24.07
		23.27	22.98	24.7	26.12	26.52	27.19	28.12	27.65	27.76	27.52	25.18	24.06
		23.55	22.98	24.84	26.17	26.59	27.27	28.14	27.71	27.88	27.59	25.34	24.04
		23.83	22.59	24.87	26.2	26.64	27.39	28.11	27.75	28	27.72	25.45	23.99
		23.68	22.39	24.83	26.29	26.71	27.43	28.13	27.78	28.13	27.73	25.51	24.02
		23.66	22.66	24.82	26.37	26.71	27.46	28.16	27.79	28.22	27.69	25.58	24.03
		23.71	22.85	24.84	26.33	26.67	27.47	28.16	27.78	28.29	27.55	25.61	24.04
		23.79	23.01	24.87	26.26	26.62	27.43	28.14	27.74	28.37	27.39	25.6	24
		23.82	23.19	24.94	26.23	26.57	27.45	28.12	27.39	28.38	27.39	25.56	23.91
		23.87	23.23	24.91	26.22	26.5	27.44	28.11	27.13	28.32	27.41	25.55	23.87
		23.81	23.29	24.93	26.21	26.43	27.41	28.02	26.96	28.26	27.34	25.59	23.84
		23.81	23.29	24.95	26.08	26.37	27.39	27.74	26.72	28.2	27.32	25.59	23.81
		23.78	23.36	24.98	25.98	26.31	27.34	27.64	26.56	28.18	27.23	25.32	23.78
		23.74	23.4	24.98	26.05	26.27	27.25	27.72	26.55	28.16	27	25.25	23.59
		23.67	23.45	24.92	26.04	26.24	27.14	27.7	26.83	28.1	26.82	25.36	23.29
		23.54	23.46	24.91	26.02	26.21	26.91	27.74	26.96	28.04	26.73	24.82	22.9
		23.46	23.76	24.93	25.94	26.17	26.64	27.77	27.14	28	26.74	25.09	22.66
		23.46	23.67	24.88	25.88	26.15	26.46	27.75	27.17	27.89	27.19	25.25	22.59
		23.45	23.23	24.76	25.89	26.12	26.37	27.72	27.16	27.83	27.39	25.22	22.58
		23.44	23.19	24.78	25.88	26.08	26.27	27.71	27.13	27.8	27.43	24.58	22.54
		23.45	23.2	24.69	25.89	26.04	26.11	27.4	27.15	27.74	27.42	24.64	22.46
		23.4	23.16	24.65	25.96	26.05	26.11	27.43	27.24	27.77	27.43	24.68	22.49
		23.43	23.18	24.66	26.18	26.14	26.34	27.76	27.33	27.85	27.45	24.22	22.77
		23.46	23.06	24.75	26.18	26.21	26.87	27.92	27.45	27.89	27.49	24.33	23.12
		23.5	23	24.95	26.24	26.27	27.28	28.1	27.58	27.96	27.53	24.48	23.42
		23.57	22.95	25.19	26.31	26.37	27.47	28.21	27.73	28.14	27.64	24.65	23.64
		23.69	22.97	25.49	26.39	26.47	27.59	28.32	27.79	28.39	27.64	24.78	23.78
		24.02	22.94	25.66	26.44	26.51	27.65	28.42	27.82	28.46	27.65	24.96	23.84
		24.32	22.91	25.89	26.48	26.5	27.66	28.48	27.87	28.5	27.65	25.13	23.8
		24.49	22.94	25.98	26.43	26.56	27.65	28.5	27.85	28.47	27.58	25.26	23.7
		24.66	22.94	26	26.44	26.51	27.63	28.5	27.81	28.42	27.49	25.36	23.43
		24.66	22.94	25.98	26.47	26.44	27.61	28.46	27.73	28.41	27.42	25.45	23.03
		24.49	23.01	25.99	26.48	26.39	27.56	28.43	27.47	28.41	27.26	25.35	22.64
		24.45	23.1	25.98	26.49	26.34	27.52	28.4	27.39	28.4	27.13	25.16	22.13
		24.48	23.18	25.96	26.48	26.31	27.47	28.36	27.47	28.41	26.96	24.88	22.31
		24.5	23.25	25.92	26.41	26.24	27.45	28.32	27.49	28.39	26.86	24.66	22.55
		24.3	23.25	25.85	26.31	26.14	27.4	28.17	27.13	28.34	26.8	24.53	22.55
		23.99	23.29	25.68	26.28	26.04	27.34	27.94	26.96	28.32	26.67	24.48	22.66
		23.84	23.27	25.63	26.16	25.92	27.33	27.57	26.98	28.27	26.68	24.63	22.65
		23.82	23.34	25.62	26.02	26.07	27.25	27.24	26.97	28.15	26.81	24.73	22.63
		23.89	23.34	25.57	26.06	26.07	27.23	27.25	27.22	28.08	26.86	24.82	22.61
		23.92	23.37	25.5	26.01	25.99	27.22	27.07	27.29	27.88	26.83	24.72	22.52
		23.91	23.33	25.43	26.05	25.99	26.86	26.82	27.18	27.72	26.76	24.49	22.54
		23.95	23.35	25.41	26.05	25.98	26.57	26.53	26.98	27.63	26.88	24.43	22.43
		23.98	23.37	25.38	26.04	25.72	26.42	26.7	27.02	27.66	27.11	24.14	22.33
		23.99	23.38	25.26	26.07	25.63	26.34	27.15	27.18	27.78	27.27	24.02	22.4
		24.04	23.37	25.3	26.14	25.92	26.65	27.57	27.38	27.87	27.41	24.01	22.59
		24.05	23.38	25.33	26.36	26.08	26.93	27.97	27.51	27.98	27.51	24.17	22.92
		24.09	23.29	25.46	26.44	26.17	27.33	28.22	27.6	28.11	27.61	24.47	23.09
		24.14	23.18	25.63	26.44	26.35	27.53	28.29	27.66	28.21	27.66	24.76	23.13
		24.19	23.14	25.99	26.33	26.5	27.59	28.33	27.69	28.25	27.78	24.98	23.17
		24.21	23.11	26.11	26.35	26.45	27.65	28.3	27.71	28.37	27.85	25.12	23.1
		24.42	23.06	26.25	26.37	26.39	27.68	28.24	27.69	28.51	27.88	25.23	22.93
		24.49	23.07	26.33	26.42	26.3	27.65	28.24	27.68	28.49	27.81	25.36	22.74
		24.65	23.12	26.34	26.46	26.25	27.61	28.24	27.63	28.5	27.71	25.34	22.49
		24.69	23.12	26.33	26.44	26.23	27.57	28.22	27.57	28.5	27.57	25.33	22.36
		24.68	23.17	26.33	26.4	26.24	27.56	28.16	27.52	28.5	27.44	25.28	22.18
		24.64	23.23	26.41	26.38	26.24	27.53	27.89	27.5	28.5	27.34	25.21	22.12
		24.57	23.33	26.43	26.21	26.21	27.51	27.63	27.5	28.48	27.28	25.01	22.08
		24.52	23.39	26.39	26.04	26.16	27.49	27.47	27.51	28.41	27.27	24.84	22.19
		24.45	23.44	26.35	25.79	26.14	27.41	27.29	27.19	28.33	27.24	24.8	22.17
		24.41	23.46	26.2	25.71	26.11	27.38	27.04	27.07	28.29	27.21	25.1	22.12
		24.22	23.43	25.92	25.64	26.06	27.33	26.88	27.15	28.31	27.16	25.11	22.06
		24.14	23.4	25.85	25.64	25.98	27.28	26.78	26.97	28.21	27.12	24.71	21.98
		24.14	23.43	25.67	25.54	25.78	27.22	26.63	26.94	28.18	27.1	24.53	21.95
		24.17	23.45	25.71	25.54	25.47	27.17	26.51	26.88	27.98	27.09	24.41	21.94
		24.2	23.46	25.68	25.64	25.52	27.11	26.5	26.76	27.82	27.08	24.09	21.93
		24.15	23.46	25.51	25.66	25.08	27.07	26.72	26.97	27.66	27.1	24.09	21.85
		24.14	23.46	25.55	25.7	24.93	27.04	26.81	27.15	27.54	27.16	24.12	21.97
		24.15	23.45	25.58	25.79	24.86	27.02	26.7	27.32	27.65	27.2	24.15	21.96
		24.17	23.44	25.62	26.03	25.23	27.02	27.15	27.42	27.84	27.26	24.22	22.21
		24.18	23.44	25.68	26.25	25.82	27.03	27.62	27.54	28.05	27.34	24.32	22.48
		24.22	23.42	25.7	26.45	26.1	27.05	27.87	27.63	28.17	27.45	24.59	22.67
		24.29	23.41	25.73	26.56	26.21	27.19	27.97	27.59	28.22	27.51	24.91	22.74
		24.32	23.38	25.81	26.68	26.32	27.25	28.07	27.65	28.26	27.53	25.13	22.75
		24.39	23.38	25.87	26.84	26.37	27.26	28.11	27.72	28.33	27.49	25.24	22.77
		24.44	23.4	25.95	26.94	26.37	27.27	28.18	27.72	28.4	27.31	25.31	22.82
		24.64	23.43	26.02	26.98	26.37	27.31	28.15	27.67	28.43	27.16	25.3	22.83
		24.79	23.45	26.08	26.99	26.36	27.32	28.1	27.66	28.47	27.04	25.23	22.7
		24.84	23.49	26.05	26.97	26.36	27.33	28.09	27.55	28.46	26.98	25.09	22.48
		24.77	23.54	26.07	26.93	26.32	27.34	28.05	27.42	28.35	26.9	24.98	22.31
		24.68	23.55	26.11	26.92	26.27	27.41	27.98	27.41	28.21	26.67	24.87	21.98
		24.72	23.52	26.17	26.71	26.23	27.24	27.92	27.37	28.08	26.17	24.81	21.71
		24.71	23.52	26.23	26.66	26.13	27.05	27.6	27.36	28.01	26.3	24.55	21.73
		24.55	23.62	26.2	26.67	26.06	26.98	27.3	27.42	28.04	26.77	24.21	21.8
		24.41	23.74	25.98	26.58	26.03	27	27.04	27.43	28.12	26.06	24.12	21.81
		24.32	23.69	25.87	26.27	26.02	27.01	26.85	27.34	28.09	25.87	24.15	21.9
		24.31	23.7	25.79	26.02	25.96	26.94	26.75	27.1	28.07	26.1	24.19	21.94
		24.31	23.76	25.78	25.99	25.92	26.74	26.62	26.84	28.03	26.25	24.15	22.02
		24.32	23.68	25.64	25.65	25.9	26.78	26.57	26.53	28	26.5	24.12	22.07
		24.29	23.61	25.54	25.84	25.88	26.8	26.42	26.07	27.96	26.46	24.02	22.06
		24.21	23.55	25.58	26.01	25.83	26.83	26.54	26.07	27.91	26.43	23.98	22.06
		24.19	23.52	25.58	26.08	25.57	26.83	26.8	26.2	27.9	26.6	24.09	22.06
		24.2	23.53	25.61	26.03	25.72	26.84	27.19	26.68	27.9	26.75	24.15	22.08
		24.2	23.52	25.67	25.97	25.74	26.89	27.45	27.1	27.93	26.81	24.15	22.19
		24.21	23.53	25.73	25.92	25.83	26.99	27.68	27.28	27.98	26.85	24.31	22.3
		24.24	23.54	25.8	26.08	25.99	27.16	27.75	27.38	28.08	26.94	24.65	22.41
		24.27	23.46	26.03	26.28	26.07	27.3	27.79	27.49	28.16	27.11	24.93	22.47
		24.45	23.43	26.09	26.36	26.14	27.39	27.85	27.51	28.24	27.44	25.13	22.54
		24.47	23.43	26.11	26.4	26.23	27.45	27.98	27.53	28.34	27.27	25.31	22.63
		24.49	23.43	26.12	26.47	26.28	27.55	28.01	27.54	28.38	26.94	25.41	22.77
		24.5	23.43	26.13	26.43	26.22	27.64	28.02	27.54	28.4	26.62	25.31	23.13
		24.47	23.42	26.1	26.38	26.15	27.64	28	27.52	28.41	26.54	25.1	23.18
		24.41	23.46	26.05	26.3	26.14	27.62	27.94	27.22	28.45	26.4	24.86	23.18
		24.31	23.5	26.06	26.08	26.16	27.58	27.83	26.99	28.4	26.2	24.65	23.16
		24.27	23.51	26.1	25.81	26.14	27.54	27.38	26.8	28.25	25.62	24.48	23.08
		24.26	23.58	25.98	25.5	26.09	27.5	27.14	26.63	28	25.39	24.49	23.07
		24.25	23.68	25.88	25.28	25.94	27.45	27.21	26.59	27.79	25.55	24.2	23
		24.21	23.89	25.84	25.19	25.91	27.4	27.46	26.57	27.64	25.56	23.54	22.89
		24.17	24.75	25.61	25.19	25.91	27.37	26.91	26.23	27.36	25.57	23.75	22.85
		24.09	24.61	25.14	25.57	25.94	27.34	26.76	26.08	27.4	25.5	24.07	22.85
		24.06	24.42	24.93	25.88	25.88	27.28	26.56	26.11	27.19	25.6	24.15	22.86
		24.04	24.33	24.87	25.73	25.79	27.22	26.52	25.99	26.83	25.76	24.27	22.88
		24.03	24.29	25.07	25.75	25.42	27.08	26.53	25.85	26.8	25.8	24.27	22.94
		24.04	24.24	25.27	25.24	25.13	26.91	26.25	25.75	26.84	25.78	24.11	22.98
		24.04	24.15	25.36	25.32	25.16	26.65	25.99	26.2	27.38	25.82	23.95	22.98
		24.04	24.09	25.41	24.95	25.54	26.39	26	26.28	27.64	25.96	23.91	22.76
		23.97	24.11	25.04	24.8	25.57	26.33	26.34	26.53	27.65	26.15	23.85	22.72
		23.94	24.08	24.76	24.89	25.55	26.27	26.86	26.85	27.74	26.43	23.93	22.66
		23.99	24.07	24.68	25.35	25.69	26.36	27.39	27.07	27.72	26.48	24.06	22.7
		23.89	24.02	24.73	25.47	25.85	26.65	27.56	27.18	27.82	26.58	24.06	22.99
		23.8	23.97	24.94	25.31	25.93	27.03	27.66	27.21	27.96	26.64	24.08	23.11
		23.91	23.91	25.11	25.08	26.05	27.24	27.8	27.27	28	26.6	24.37	23.21
		24	23.93	25.3	24.84	26.11	27.32	27.83	27.41	28.07	26.49	24.48	23.25
		24.05	23.96	25.51	24.87	26.13	27.38	27.88	27.49	28.14	26.24	24.59	23.25
		24.08	23.96	25.56	24.88	26.12	27.41	27.94	27.51	28.19	26	24.65	23.26
		24.1	23.93	25.6	24.79	26.04	27.43	27.93	27.54	28.25	25.92	24.71	23.25
		24.11	23.93	25.65	24.87	25.99	27.41	27.94	27.44	28.24	25.77	24.73	23.26
		24.11	23.97	25.82	24.87	25.93	27.43	27.98	26.95	28.1	25.47	24.73	23.27
		24.11	24.03	25.78	24.87	25.87	27.5	27.77	26.7	27.8	25.24	24.73	23.29
		24.1	24.1	25.49	24.61	25.84	27.49	27.59	26.6	27.65	25.06	24.69	23.14
		24.1	24.16	25.21	24.8	25.78	27.44	27.63	26.56	27.48	25	24.74	22.99
		24.1	24.41	25.03	24.61	25.75	27.35	27.62	26.64	27.57	25.1	24.78	22.88
		24.07	24.58	24.67	24.45	25.77	27.31	27.58	26.9	27.37	25.21	24.86	22.84
		23.99	24.63	24.66	24.39	25.78	27.15	27.22	27.06	26.98	24.93	24.84	22.84
		23.91	24.57	24.83	24.23	25.78	27.03	26.95	27.06	27.54	24.91	24.78	22.87
		23.9	24.53	24.98	24.39	25.79	27.05	26.98	26.83	27.57	24.98	24.78	22.69
		23.9	24.52	25.05	24.64	25.76	27	27.07	26.57	27.56	25.11	24.75	22.6
		23.9	24.51	25.06	24.82	25.72	26.96	27.14	26.6	27.21	25.23	24.7	22.56
		23.9	24.39	24.79	24.92	25.71	26.9	26.92	26.81	27.01	25.51	24.57	22.6
		23.89	24.15	24.37	25.12	25.69	26.87	26.52	27.03	27.29	25.46	24.38	22.49
		23.86	24.04	24.2	25.23	25.69	26.97	27.08	27.21	27.43	25.62	24.6	22.48
		23.84	23.97	24.5	25.36	25.7	27.03	27.42	27.32	27.49	25.96	24.81	22.68
		23.85	23.86	24.89	25.4	25.71	27.08	27.57	27.27	27.55	26.03	24.86	22.83
		23.89	23.73	25.12	25.44	25.7	27.16	27.68	27.2	27.67	26.05	24.9	22.96
		23.98	23.6	25.56	25.54	25.71	27.21	27.76	27.29	27.74	26.26	24.94	23.15
		24.08	23.43	25.59	25.6	25.81	27.25	27.84	27.41	27.78	26.34	24.94	23.5
		24.11	23.32	25.5	25.6	26.13	27.35	27.86	27.46	27.85	26.23	24.88	23.51
		24.13	23.21	25.5	25.63	26.2	27.44	27.94	27.51	27.89	26.03	24.79	23.4
		24.18	23.18	25.54	25.65	26.23	27.49	27.92	27.56	27.94	25.77	24.73	23.37
		24.33	23.04	25.55	25.62	26.25	27.53	27.88	27.56	27.87	25.66	24.74	23.35
		24.3	22.98	25.53	25.63	26.34	27.51	27.82	27.38	27.81	25.56	24.79	23.38
		24.21	23.05	25.51	25.61	26.35	27.45	27.59	27.06	27.66	25.62	24.79	23.42
		24.1	23.29	25.41	25.55	26.34	27.38	27.37	27.08	27.53	25.53	24.43	23.43
		24.05	23.55	24.93	25.47	26.26	27.34	27.28	27.17	27.42	25.2	24.34	23.43
		24.01	23.67	24.71	25.45	26.16	27.29	27.49	27.25	27.22	25.3	24.77	23.38
		24.02	23.74	24.52	25.48	26.06	27.25	27.57	27.28	26.96	25.47	24.91	23.29
		24.01	23.85	24.38	25.48	26.02	27.21	27.51	27.27	26.63	25.09	24.99	23.23
		23.87	23.92	24.33	25.47	25.96	27.17	27.42	27.23	26.78	24.87	24.83	23.16
		23.77	23.87	24.25	25.45	25.9	27.14	27.42	27.18	26.76	24.77	24.59	23.14
		23.67	23.55	24.13	25.43	25.91	27.11	27.28	27.06	27.02	24.66	24.65	23.1
		23.65	23.14	24.07	25.22	25.91	27.02	27.33	26.81	27.14	24.72	24.76	23.06
		23.65	22.86	24.1	24.98	25.89	26.95	27.3	26.58	27.16	25.04	24.71	23.02
		23.71	22.74	24.06	25.03	25.88	26.91	27.33	26.62	27.1	25.3	24.48	23.02
		23.74	22.68	24.08	25.04	25.86	26.89	27.37	26.98	27.1	25.49	23.94	22.99
		23.77	22.71	24.21	25.13	25.89	26.9	27.46	27.29	27.25	25.57	23.49	22.98
		23.82	22.77	24.59	25.26	26	26.9	27.56	27.49	27.38	25.79	23.64	23.02
		23.85	22.73	24.98	25.36	26.13	27.07	27.59	27.55	27.46	25.83	23.5	23.06
		23.86	22.7	25.32	25.41	26.19	27.17	27.6	27.57	27.53	25.79	23.77	23.12
		23.94	22.68	25.38	25.57	26.19	27.06	27.62	27.59	27.6	25.8	24.3	23.16
		24.06	22.6	25.37	25.62	26.27	27.03	27.7	27.57	27.67	25.9	24.52	23.17
		24.06	22.66	25.41	25.66	26.37	27.02	27.74	27.55	27.76	25.97	24.65	23.16
		24.08	22.58	25.54	25.71	26.48	27	27.8	27.51	27.83	25.77	24.79	23.16
		24.14	22.55	25.66	25.8	26.51	26.94	27.9	27.52	27.88	25.61	24.81	23.13
		24.16	22.42	25.78	25.85	26.5	26.92	27.83	27.51	27.87	25.52	24.74	23.15
		24.12	22.6	25.86	25.83	26.47	26.89	27.7	27.36	27.83	25.51	24.53	23.12
		24.1	22.97	25.81	25.76	26.39	26.87	27.6	27.19	27.73	25.46	24.03	23.13
		24.06	23.23	25.75	25.73	26.35	26.79	27.59	26.97	27.58	25.18	23.63	23.1
		24.03	23.43	25.72	25.68	26.32	26.81	27.56	26.9	27.45	24.95	23.28	22.99
		23.97	23.56	25.57	25.63	26.26	26.97	27.5	27.02	27.4	24.72	23.01	22.96
		23.92	23.61	25.26	25.63	26.22	27.09	27.48	27.22	27.25	24.65	23.13	23.04
		23.89	23.52	24.9	25.61	26.2	27.16	27.47	27.32	27.42	24.8	23.65	23.11
		23.87	23.43	24.62	25.54	26.19	27.29	27.46	27.34	27.49	24.91	23.96	23.09
		23.84	23.32	24.65	25.51	26.17	27.44	27.43	27.31	27.49	25.01	24.19	22.96
		23.82	23.19	24.76	25.44	26.15	27.6	27.32	27.12	27.48	24.98	24.24	22.97
		23.76	22.89	24.44	25.45	26.13	27.66	27.26	26.86	27.44	24.89	24.14	23.11
		23.65	22.54	24.38	25.47	26.08	27.72	27.25	26.81	27.38	24.89	24.24	23.16
		23.58	22.3	24.55	25.49	25.99	27.7	27.24	26.92	27.23	25.01	23.85	23.23
		23.52	22.07	24.36	25.44	26	27.61	27.25	27.08	27.3	25.3	23.6	23.27
		23.58	22.16	24.66	25.44	26.01	27.42	27.31	27.32	27.33	25.5	23.68	23.27
		23.63	22.12	24.97	25.53	26	27.27	27.34	27.52	27.4	25.65	23.88	23.27
		23.68	22.1	25.12	25.48	26.08	27.23	27.35	27.61	27.46	25.66	24.01	23.26
		23.71	22.28	25.46	25.51	26.22	27.3	27.43	27.54	27.54	25.73	23.91	23.14
		23.79	22.06	25.65	25.56	26.44	27.26	27.51	27.51	27.63	25.74	23.95	22.76
		23.82	21.93	25.73	25.61	26.56	27.21	27.58	27.5	27.7	25.72	24.21	22.8
		23.91	21.97	25.81	25.65	26.65	27.13	27.62	27.52	27.72	25.75	24.42	22.83
		24.05	22.24	25.65	25.67	26.73	27.12	27.63	27.59	27.7	25.72	24.5	22.96
		24.1	22.33	25.64	25.68	26.81	27.05	27.68	27.71	27.69	25.52	24.5	23.01
		24.11	22.18	25.59	25.68	26.77	27.01	27.67	27.75	27.71	25.39	24.51	23.02
		24.06	22.37	25.5	25.69	26.73	26.95	27.56	27.77	27.75	25.33	24.49	23
		24.01	22.61	25.38	25.67	26.69	26.92	27.4	27.8	27.83	25.18	24.14	22.96
		23.97	22.88	25.37	25.64	26.64	26.97	27.2	27.8	27.73	25	23.83	22.93
		23.91	23.07	25.29	25.61	26.61	27.06	26.94	27.63	27.51	24.68	23.68	22.86
		23.51	23.12	25.23	25.55	26.58	27.15	26.72	27.48	27.19	24.65	23.53	22.82
		23.37	23.1	25.1	25.51	26.53	27.26	26.62	27.48	27.04	24.7	23.15	22.7
		23.35	23.11	25.04	25.5	26.48	27.37	26.38	27.25	26.75	24.9	22.81	22.47
		23.27	23.05	24.9	25.51	26.42	27.45	26.21	27.19	26.44	25.07	22.91	22.32
		23.2	22.93	24.84	25.51	26.34	27.56	26.1	27.22	26.46	25.1	23.04	21.94
		23.23	22.76	24.92	25.5	26.3	27.62	26	27.28	26.52	25.06	23.21	21.9
		23.14	22.48	24.84	25.53	26.32	27.59	26.33	27.33	26.36	24.84	23.27	21.94
		23.03	22.27	24.54	25.52	26.31	27.5	26.62	27.3	26.37	24.71	23.23	21.91
		23.03	21.91	24.45	25.5	26.26	27.5	27.02	27.33	26.19	24.74	23.31	21.92
		23.06	21.86	24.45	25.5	26.21	27.53	27.07	27.38	26.25	25.06	23.51	21.94
		23.16	21.95	24.77	25.49	26.1	27.51	27.14	27.43	26.44	25.48	23.48	21.89
		23.24	21.97	25.13	25.5	26.22	27.49	27.21	27.54	26.98	25.75	23.33	22.03
		23.3	21.98	25.29	25.53	26.36	27.44	27.3	27.64	27.27	25.81	23.17	22.31
		23.46	21.95	25.42	25.6	26.44	27.36	27.38	27.66	27.37	25.84	23.48	22.56
		23.62	21.88	25.49	25.65	26.44	27.35	27.43	27.67	27.51	25.86	23.84	22.74
		23.69	21.97	25.6	25.73	26.46	27.35	27.44	27.75	27.49	25.89	24.07	22.8
		23.7	22.23	25.71	25.86	26.48	27.36	27.54	27.75	27.49	25.88	24.25	22.85
		23.7	22.01	25.72	25.84	26.54	27.44	27.55	27.76	27.5	25.91	24.47	22.98
		23.61	22.08	25.69	25.64	26.54	27.43	27.5	27.75	27.54	25.9	24.77	23.19
		23.42	22.06	25.66	25.5	26.51	27.31	27.54	27.73	27.58	25.85	24.93	23.32
		23.22	22.39	25.64	25.46	26.46	27.24	27.57	27.74	27.36	25.84	24.69	23.22
		23.11	22.76	25.62	25.4	26.25	27.22	27.34	27.76	27.01	25.82	24.68	22.76
		23.1	23.09	25.58	25.38	26.03	27.19	27.05	27.71	26.77	25.79	24.45	22.34
		23.03	23.22	25.52	25.36	25.97	27.16	26.78	27.64	26.74	25.78	24.2	21.95
		22.98	23.26	25.46	25.32	25.84	27.18	26.9	27.61	26.68	25.75	23.8	21.59
		22.82	23.21	25.4	25.26	25.68	27.18	27.07	27.59	26.46	25.68	23.6	21.52
		22.78	23.35	25.36	25.27	25.44	27.24	27.03	27.58	26	25.61	23.32	21.87
		22.57	23.4	25.34	25.21	25.34	27.35	27.02	27.57	25.8	25.59	23.05	22.14
		22.47	23.21	25.32	25.18	25.11	27.47	27.05	27.56	26.02	25.58	23.24	22.32
		22.39	22.95	25.28	25.21	25.09	27.52	27.01	27.56	26.27	25.58	23.59	22.39
		22.48	22.71	25.23	25.14	25	27.56	26.97	27.48	26.45	25.57	23.79	22.26
		22.52	22.35	25.21	24.77	25.35	27.6	26.92	27.41	26.35	25.59	23.91	21.71
		22.21	21.9	25.21	24.8	25.38	27.59	26.86	27.48	26.16	25.64	23.9	21.7
		22.08	21.74	25.2	24.74	25.35	27.59	26.9	27.54	25.97	25.66	23.92	21.98
		22.16	21.81	25.12	24.92	25.57	27.53	26.94	27.61	26.13	25.68	23.8	22.35
		22.24	21.88	25.19	24.9	25.58	27.5	27.02	27.77	26.5	25.72	23.69	22.55
		22.68	21.84	25.33	25.02	25.83	27.3	27.18	27.83	26.8	25.76	23.64	22.68
		22.85	21.79	25.43	25.34	26.17	26.89	27.31	27.89	27.1	25.89	23.75	22.72
		22.94	21.72	25.55	25.56	26.43	27.07	27.38	27.98	27.23	26.4	23.83	22.82
		23	21.74	25.66	25.7	26.57	27.13	27.42	28.05	27.25	26.72	24.01	22.83
		22.98	21.71	25.8	25.73	26.64	27.13	27.48	28.08	27.25	26.62	24.22	22.76
		22.98	21.71	25.98	25.77	26.64	27.12	27.44	28.07	27.26	26.52	24.33	22.73
		22.95	22	26.08	25.8	26.78	26.41	27.42	28.09	27.29	26.45	24.37	22.7
		22.91	22.24	26.14	25.8	26.81	26.34	27.44	28.1	27.35	26.4	24.23	22.74
		22.86	22.49	26.09	25.76	26.61	26.37	27.47	28.08	27.04	26.36	23.96	22.57
		22.83	22.65	25.95	25.67	26.21	26.64	27.43	27.96	26.83	26.35	23.73	22.29
		22.84	22.69	25.84	25.57	25.79	27	27.34	27.8	26.66	26.34	23.61	22.07
		22.82	22.72	25.8	25.52	25.44	27.12	27.25	27.6	26.52	26.2	23.56	21.88
		22.79	22.75	25.75	25.49	25.24	27.22	27.15	27.4	26.54	26.17	23.53	21.32
		22.74	22.8	25.73	25.45	25.19	27.35	27.1	27.15	26.3	26.15	23.48	21.18
		22.8	22.84	25.68	25.42	25.29	27.42	27.02	27.11	26.06	26.11	23.46	21.19
		22.79	22.92	25.63	25.39	25.3	27.46	27.1	26.95	26.4	25.98	23.28	21.34
		22.75	22.96	25.55	25.34	25.21	27.47	27.09	27.09	26.35	25.96	23.08	21.6
		22.72	22.74	25.49	25.33	25.51	27.48	27.04	27.35	26.33	25.97	23.12	21.71
		22.68	22.51	25.49	25.32	25.36	27.49	26.91	27.26	26.41	25.91	23.16	21.7
		22.62	21.97	25.46	25.3	25.39	27.51	26.9	26.94	26.62	25.91	23.2	21.68
		22.56	21.56	25.28	25.29	25.54	27.51	26.91	27.02	26.7	25.96	23.24	21.62
		22.53	21.41	25.26	25.26	25.82	27.47	26.97	27.16	26.71	25.98	23.29	21.74
		22.54	21.61	25.33	25.25	25.97	27.41	27.15	27.38	26.53	25.99	23.3	21.85
		22.56	21.84	25.38	25.3	26.03	27.3	27.27	27.68	26.66	25.97	23.35	21.68
		22.6	21.88	25.43	25.43	26.14	27.13	27.3	27.9	26.89	25.98	23.46	21.77
		22.65	21.97	25.48	25.54	26.25	27.05	27.38	27.98	27.15	26.03	23.63	21.87
		22.73	22.04	25.58	25.63	26.3	26.83	27.45	27.97	27.26	26.05	23.72	21.98
		22.77	22.01	25.73	25.73	26.33	27	27.45	27.99	27.35	26.04	23.85	22.08
		22.84	21.89	25.77	25.9	26.4	26.94	27.49	28	27.4	25.96	23.95	22.13
		22.88	21.78	25.84	25.99	26.44	26.64	27.56	28	27.41	25.87	23.99	22.2
		22.95	21.75	25.86	25.99	26.46	26.44	27.66	27.96	27.4	25.85	23.94	22.24
		22.95	21.87	25.84	25.98	26.48	26.3	27.65	27.94	27.43	25.81	23.76	22.27
		22.88	22.11	25.82	26.03	26.55	26.28	27.65	27.91	27.43	25.75	23.56	22.28
		22.8	22.37	25.72	25.96	26.2	26.39	27.63	27.77	27.45	25.74	23.45	22.29
		22.75	22.53	25.68	25.75	25.95	26.86	27.6	27.62	27.31	25.73	23.43	22.32
		22.73	22.56	25.64	25.66	26.09	27.35	27.55	27.47	27.05	25.75	23.38	22.32
		22.7	22.65	25.61	25.64	25.85	27.61	27.34	27.38	26.81	25.75	23.33	22.33
		22.69	22.73	25.55	25.61	25.42	27.7	27.1	27.63	26.46	25.76	23.35	22.37
		22.68	22.77	25.51	25.57	25.31	27.68	26.95	27.65	26.3	25.76	23.21	22.29
		22.65	22.78	25.47	25.59	25.35	27.75	26.91	27.63	26.31	25.74	23.03	22.3
		22.62	22.53	25.41	25.55	25.47	27.82	26.91	27.56	26.34	25.72	22.88	22.34
		22.6	22.21	25.36	25.4	25.8	27.86	26.92	27.43	26.43	25.74	22.73	22.38
		22.58	21.84	25.38	25.38	25.84	27.9	27.01	26.92	26.38	25.67	22.65	22.15
		22.56	21.52	25.4	25.1	25.75	27.93	27.11	26.71	26.52	25.51	22.78	21.51
		22.56	21.3	25.4	25.06	25.77	28.05	27.17	27.32	26.64	25.44	22.9	21.49
		22.58	21.42	25.41	25.2	25.69	28.13	27.23	27.31	26.68	25.52	22.91	21.72
		22.58	21.81	25.31	25.41	25.63	28.11	27.22	27.38	26.8	25.53	22.86	21.93
		22.58	21.93	25.36	25.58	25.77	28.03	27.23	27.59	26.77	25.71	22.8	22.18
		22.67	22.03	25.43	25.68	25.92	27.88	27.29	27.63	26.72	25.82	22.91	22.37
		22.75	22.11	25.42	25.79	26.06	27.74	27.36	27.68	26.58	25.83	23.2	22.48
		22.84	22.21	25.43	25.94	26.16	27.68	27.48	27.7	26.83	25.94	23.5	22.55
		22.9	22.26	25.49	25.99	26.27	27.66	27.82	27.74	27.19	26.04	23.66	22.63
		22.92	22.28	25.57	26.03	26.39	27.61	28.16	27.78	27.38	25.87	23.78	22.68
		22.92	22.3	25.65	26.02	26.47	27.54	28.24	27.8	27.41	25.81	23.74	22.65
		22.96	22.33	25.7	26.05	26.52	27.39	28.05	27.8	27.4	25.82	23.77	22.64
		23.06	22.38	25.68	26.14	26.54	27.36	27.96	27.8	27.4	25.86	23.72	22.68
		23.07	22.47	25.67	26.23	26.47	27	27.96	27.65	27.38	25.86	23.43	22.73
		23.05	22.51	25.58	26.21	26.41	27.07	27.96	27.49	27.47	25.82	23.17	22.63
		22.94	22.57	25.54	26.18	26.15	27.33	27.98	27.43	27.51	25.81	23.05	22.41
		22.86	22.71	25.51	26.08	25.86	27.56	28.02	27.47	27.17	25.79	22.95	22.24
		22.79	22.6	25.49	25.65	25.63	27.66	27.83	27.37	26.88	25.77	23.02	22.04
		22.74	22.51	25.5	25.52	25.47	27.8	27.7	27	26.72	25.76	23.14	21.93
		22.65	22.51	25.5	25.45	25.37	27.93	27.64	26.49	26.81	25.7	23.03	21.93
		22.41	22.46	25.47	25.51	25.31	28	27.58	26.36	26.85	25.35	22.92	21.98
		22.19	22.45	25.42	25.67	25.67	28.04	27.57	26.26	26.83	25.17	22.76	22.05
		22.13	22.43	25.41	25.75	25.82	28.06	27.54	26.3	26.96	25.2	22.39	22.11
		22.14	22.43	25.41	25.74	25.84	28.07	27.48	26.31	27.03	25.31	22.53	22.25
		22.14	22.37	25.27	25.41	25.91	28.09	27.43	26.42	27.09	25.35	22.67	22.73
		22.06	22.38	25.14	25.3	25.97	28.09	27.39	26.48	27.07	25.18	22.73	22.75
		22.01	22.47	25.01	25.45	26.02	27.99	27.39	26.66	27.08	25.1	22.71	22.7
		21.88	22.51	25.07	25.72	26.08	28.01	27.42	26.97	27.09	25.18	22.71	22.51
		21.79	22.5	25.23	25.85	26.25	27.98	27.56	27.2	27.09	25.44	22.83	22.41
		22.01	22.46	25.38	25.93	26.34	27.9	27.52	27.46	27.13	25.68	22.74	22.61
		22.42	22.4	25.49	25.94	26.45	27.7	27.53	27.53	27.23	25.87	22.95	22.75
		22.77	22.41	25.56	25.95	26.53	27.83	27.59	27.53	27.35	25.87	23.18	22.9
		22.89	22.42	25.67	25.97	26.64	27.78	27.65	27.5	27.56	25.87	23.34	22.99
		23.01	22.35	25.72	26.02	26.66	27.77	27.66	27.51	27.68	25.78	23.36	23.03
		23.01	22.25	25.78	26.07	26.69	27.71	27.68	27.56	27.63	25.69	23.33	23.02
		23.11	22.29	25.84	25.99	26.75	27.61	27.66	27.56	27.64	25.66	23.25	22.95
		23.22	22.35	25.89	25.95	26.77	27.54	27.66	27.58	27.74	25.63	23.12	22.92
		23.41	22.42	25.96	25.93	26.75	27.52	27.62	26.45	27.76	25.61	23.01	22.9
		23.33	22.57	26.01	25.91	26.68	27.6	27.6	26.18	27.81	25.59	22.9	22.89
		23.15	22.87	25.87	26.09	26.38	27.65	27.55	26.03	27.86	25.56	22.87	22.85
		22.98	22.99	25.73	25.9	25.98	27.84	27.45	26.09	27.89	25.53	22.78	22.82
		22.85	23.08	25.62	25.86	25.76	28.03	27.27	26.42	27.84	25.48	22.74	22.79
		22.75	23.17	25.52	25.88	25.57	28.13	27.18	26.66	27.72	25.56	22.68	22.78
		22.67	23.23	25.29	25.87	25.69	28.2	27.03	26.68	27.66	25.63	22.64	22.79
		22.63	23.26	25.16	25.83	25.87	28.22	26.9	26.84	27.53	25.66	22.65	22.81
		22.64	23.27	25.01	25.78	25.99	28.15	26.77	26.98	27.45	25.13	22.66	22.81
		22.54	23.24	24.97	25.75	25.93	28.15	26.51	27.16	27.31	25.02	22.63	22.85
		22.3	23.18	25.25	25.74	25.78	28.13	26.67	27.28	27.1	25.2	22.5	22.85
		22.26	23.11	25.21	25.73	25.57	28.04	26.88	27.34	26.99	25.19	22.48	22.78
		22.25	23.01	25.09	25.68	25.58	27.97	27.17	27.41	27.08	25.13	22.44	22.79
		22.42	22.98	25.25	25.7	25.65	27.89	27.31	27.5	27.16	24.99	22.46	22.76
		22.3	22.94	25.39	25.75	25.78	27.73	27.41	27.52	27.18	24.93	22.55	22.63
		22.35	22.92	25.49	25.81	25.94	27.55	27.46	27.58	27.26	25.21	22.66	22.58
		22.63	22.9	25.59	25.89	26.06	27.51	27.55	27.59	27.43	25.45	22.74	22.66
		22.75	22.88	25.68	25.98	26.34	27.46	27.64	27.63	27.64	25.66	22.85	22.79
		22.84	22.83	25.74	26.07	26.36	27.29	27.5	27.56	27.8	25.63	23.01	22.8
		22.93	22.78	25.78	26.15	26.28	27.14	27.46	27.2	27.89	25.6	23.21	22.81
		23.04	22.76	25.86	26.25	26.27	27.09	27.48	27	27.92	25.59	23.36	22.8
		23.16	22.72	25.9	26.25	26.3	26.82	27.48	26.79	27.95	25.61	23.42	22.77
		23.25	22.74	25.92	26.19	26.43	26.58	27.49	26.6	27.97	25.72	23.46	22.77
		23.3	22.77	25.99	26.14	26.65	26.44	27.54	26.66	27.96	25.71	23.4	22.77
		23.41	22.8	25.97	26.19	26.8	26.37	27.67	26.73	27.93	25.6	23.26	22.76
		23.34	22.85	25.86	26.22	26.87	26.46	27.32	26.75	27.87	25.62	23.01	22.76
		23.22	22.92	25.76	26.21	26.89	26.93	26.94	26.61	27.6	25.62	22.88	22.74
		23.18	22.98	25.63	26.17	26.83	27.31	26.74	26.43	27.38	25.61	22.79	22.79
		23.18	23.03	25.57	25.91	26.56	27.36	26.62	26.43	27.2	25.58	22.72	22.77
		23.18	23.07	25.55	25.83	26.46	27.46	26.67	26.72	26.94	25.58	22.69	22.77
		23.13	23.05	25.56	25.93	26.46	27.58	26.7	26.73	26.72	25.57	22.45	22.77
		23.07	23.11	25.56	25.91	26.47	27.71	26.33	26.85	26.75	25.52	22.45	22.79
		23.04	23.09	25.53	25.91	26.39	27.71	26.02	26.92	26.83	25.48	22.43	22.77
		23.07	23.02	25.5	25.92	26.3	27.69	25.94	26.97	26.63	25.45	22.42	22.77
		23.06	22.98	25.48	25.91	26.23	27.68	25.91	27.06	26.62	25.42	22.33	22.79
		23.05	22.93	25.44	25.88	26.21	27.65	25.78	27.16	26.87	25.41	22.35	22.82
		23.07	22.87	25.38	25.87	26.18	27.57	25.82	27.27	26.84	25.48	22.37	22.85
		23.09	22.83	25.39	25.9	26.05	27.49	26.08	27.4	26.82	25.54	22.42	23.09
		23.1	22.78	25.44	25.97	26.16	27.47	26.48	27.48	27.02	25.59	22.43	23.18
		23.03	22.74	25.52	26.03	26.26	27.45	27.04	27.55	27.26	25.63	22.45	23.16
		22.97	22.7	25.6	26.07	26.41	27.38	27.46	27.6	27.57	25.74	22.46	23.13
		23.07	22.68	25.68	26.21	26.78	27.32	27.55	27.65	27.73	25.86	22.53	23.09
		23.15	22.68	25.74	26.36	26.89	27.07	27.6	27.63	27.91	25.96	22.6	23.1
		23.28	22.68	25.77	26.51	26.8	26.73	27.61	27.67	27.97	26.04	22.69	23.13
		23.41	22.69	25.85	26.4	26.73	26.3	27.61	27.68	28.12	26.07	22.79	23.16
		23.51	22.69	25.93	26.43	26.78	26.21	27.61	27.65	28.16	26.04	22.86	23.17
		23.6	22.7	25.97	26.47	26.68	25.97	27.64	27.66	28.2	26	22.89	23.23
		23.71	22.7	25.98	26.41	26.82	25.97	27.7	27.59	28.22	26	22.88	23.26
		23.77	22.7	26.02	26.31	26.9	26.15	27.54	27.33	28.17	26.03	22.84	23.23
		23.81	22.68	25.96	26.28	26.93	26.08	27.26	27.1	28.13	25.94	22.78	23.21
		23.8	22.68	25.83	26.21	26.98	26.58	27.05	26.84	28.09	25.85	22.7	23.19
		23.7	22.7	25.71	26.11	26.78	26.99	26.9	26.69	27.98	25.73	22.59	23.16
		23.58	22.72	25.59	26.09	26.71	27.33	26.92	26.62	27.83	25.65	22.55	23.14
		23.47	22.72	25.6	25.98	26.77	27.53	26.81	26.53	27.76	25.6	22.49	23.16
		23.38	22.72	25.57	25.96	26.63	27.75	26.75	26.68	27.63	25.55	22.55	23.15
		23.36	22.72	25.54	26.02	26.56	27.77	26.93	26.63	27.37	25.55	22.44	23.13
		23.09	22.7	25.5	26.05	26.61	27.77	27.03	26.76	27.18	25.57	22.43	23.1
		23.13	22.72	25.47	26.06	26.63	27.69	26.98	26.99	26.85	25.6	22.46	23.15
		23.18	22.68	25.43	26.07	26.61	27.63	26.66	27.2	26.67	25.63	22.44	23.23
		23.2	22.67	25.43	26.06	26.6	27.62	26.77	27.39	26.62	25.62	22.41	23.28
		23.23	22.64	25.43	26.05	26.58	27.67	26.76	27.59	26.52	25.68	22.37	23.42
		23.23	23.95	25.41	26.07	26.46	27.54	26.78	27.74	26.56	25.74	22.4	23.58
		23.23	23.93	25.49	26.12	26.39	27.3	27	27.8	26.71	25.75	22.45	23.71
		23.25	23.95	25.6	26.26	26.57	26.94	27.26	27.83	26.97	25.87	22.53	23.78
		23.28	23.96	25.67	26.43	26.68	26.7	27.39	27.85	27.28	25.99	22.62	23.83
		23.29	23.9	25.75	26.34	26.94	26.48	27.44	27.87	27.56	26.03	22.68	23.85
		23.26	23.8	25.8	26.23	27.14	26.17	27.53	27.87	27.68	25.95	22.75	23.84
		23.27	23.85	25.85	26.28	27.19	26.03	27.79	27.88	27.71	25.86	22.8	23.82
		23.33	23.84	25.88	26.28	27.18	26.03	27.89	27.87	27.75	25.85	22.83	23.82
		23.43	23.86	25.93	26.33	27.2	25.86	27.82	27.84	27.81	25.85	22.87	23.83
		23.47	23.85	25.96	26.42	27.21	25.85	27.76	27.77	27.79	25.84	22.94	23.78
		23.47	23.82	25.95	26.46	27.22	25.89	27.71	27.58	27.69	25.82	22.98	23.77
		23.48	23.77	25.94	26.55	27.21	25.82	27.66	27.53	27.51	25.78	22.97	23.62
		23.48	23.83	25.79	26.55	27.19	26.07	27.6	27.49	27.27	25.73	22.94	23.52
		23.51	23.89	25.47	26.48	27.15	26.56	27.48	27.33	27.08	25.71	22.92	23.44
		23.3	23.95	25.35	26.41	27.05	27.02	27.32	27.11	27.12	25.7	22.89	23.27
		22.94	23.99	25.19	26.25	27.05	27.29	27.15	26.93	27.06	25.71	22.85	23.15
		22.79	24.03	25.09	26.21	26.96	27.41	27.06	26.86	26.95	25.73	22.74	23.03
		22.56	24.04	25.25	26.21	26.75	27.42	26.81	26.92	26.74	25.72	22.65	23.05
		22.57	24.05	25.13	26.23	26.68	27.43	26.59	26.8	27.03	25.73	22.58	22.92
		22.87	24.06	25.21	26.21	26.73	27.48	26.5	26.95	27.17	25.74	22.55	22.79
		22.91	24.07	25.38	26.03	26.79	27.48	26.48	27.02	26.92	25.74	22.5	22.66
		22.79	24.07	25.42	25.64	26.73	27.51	26.66	27.05	26.67	25.74	22.49	22.54
		22.69	24.05	25.44	25.37	26.67	27.49	27.03	27.13	26.71	25.75	22.44	22.48
		22.57	23.99	25.42	25.01	26.7	27.21	27.17	27.27	26.95	25.78	22.45	22.5
		22.51	23.96	25.28	25.09	26.73	26.77	27.21	27.45	27.04	25.82	22.38	22.61
		22.47	23.98	25.33	24.61	26.79	26.6	27.38	27.52	27.14	25.85	22.3	22.77
		22.4	23.98	25.56	24.55	26.82	26.43	27.48	27.56	27.12	25.72	22.3	23.02
		22.41	23.94	25.69	24.53	27.01	26.23	27.58	27.62	27.3	25.71	22.49	23.25
		22.5	23.81	25.73	24.42	27.24	26.19	27.68	27.57	27.45	25.72	22.76	23.32
		22.71	23.76	25.79	24.63	27.26	26.2	27.71	27.41	27.55	25.75	22.98	23.34
		22.98	23.75	25.87	24.68	27.26	26.26	27.68	27.47	27.59	25.81	23.16	23.45
		23.03	23.72	25.89	24.51	27.17	26.34	27.72	27.46	27.64	25.91	23.14	23.67
		23.03	23.71	25.9	24.49	27.11	25.97	27.72	27.43	27.64	25.92	23.13	23.63
		23.01	23.7	25.89	24.7	27.11	25.8	27.7	27.41	27.67	25.94	23.22	23.52
		22.99	23.7	25.87	25.14	27.1	25.72	27.68	27.37	27.71	25.9	23.16	23.52
		22.97	23.71	25.84	25.46	27.1	25.79	27.66	27.36	27.69	25.91	23.17	23.49
		22.7	23.75	25.82	25.62	27.12	25.83	27.71	27.35	27.63	25.86	23.19	23.48
		22.18	23.83	25.79	25.59	27.15	26.07	27.67	27.35	27.61	25.86	23.22	23.48
		21.72	23.91	25.65	25.52	27.18	26.31	27.71	27.27	27.58	25.85	23.15	23.48
		21.6	24.02	25.48	25.31	27.16	26.64	27.59	27.24	27.53	25.82	23.12	23.48
		21.41	24.04	25.27	24.94	27.1	27.08	27.46	27.27	27.47	25.78	23.11	23.5
		21.24	24.02	25.2	24.83	27.07	27.18	27.36	27.31	27.44	25.76	23.08	23.48
		20.78	24.01	25.4	24.95	27	27.24	27.37	27.29	27.46	25.68	23.08	23.42
		21.41	24.02	25.48	25.02	26.76	27.36	27.21	27.19	27.47	25.62	23.05	23.35
		21.61	24.04	25.51	25.06	26.89	27.37	27.14	27.22	27.47	25.59	23.08	23.32
		21.63	24.05	25.51	25.09	26.93	27.31	27.23	27.21	27.43	25.56	23.04	23.11
		21.7	24.06	25.49	25.13	26.96	27.28	26.9	27.26	27.28	25.55	23	23.17
		21.79	24.06	25.49	25.19	27.01	27.26	26.78	27.35	27.05	25.56	23.01	23.11
		21.81	24.02	25.52	25.32	27.03	26.85	27.16	27.46	27.23	25.58	23	23.15
		21.79	23.93	25.54	25.38	27.07	26.55	27.43	27.55	27.28	25.7	22.98	22.98
		21.83	23.91	25.63	25.36	27.06	26.3	27.58	27.58	27.34	25.78	22.97	23.09
		21.94	23.93	25.71	25.36	27.18	26.16	27.74	27.59	27.39	25.88	22.98	23.15
		22.03	23.94	25.75	25.4	27.29	25.76	27.8	27.6	27.46	26.22	23.01	23.14
		22.23	23.93	25.83	25.38	27.54	25.74	27.82	27.62	27.47	26.25	23.04	23.2
		22.38	23.94	25.89	25.27	27.61	25.68	27.87	27.58	27.57	26.43	23.06	23.44
		22.53	23.93	25.89	25.15	27.66	25.61	27.82	27.56	27.65	26.19	23.08	23.6
		22.63	23.9	25.88	25.2	27.66	25.58	27.8	27.51	27.76	26.18	23.11	23.56
		22.66	23.91	25.82	25.22	27.7	25.31	27.85	27.48	27.79	26.09	23.12	23.36
		22.55	23.94	25.77	25.25	27.69	25.09	27.82	27.46	27.82	26.06	23.16	23.24
		22.32	24.02	25.75	25.25	27.66	24.91	27.76	27.4	27.77	26.08	23.21	23.11
		22.18	24.1	25.78	25.25	27.62	25.07	27.73	27.41	27.72	26.1	23.22	22.87
		22	24.33	25.81	25.23	27.56	25.34	27.72	27.37	27.68	26.18	23.16	22.42
		21.94	24.51	25.63	25.21	27.47	25.64	27.23	27.3	27.65	26.14	23.12	22.38
		21.73	24.5	25.34	25.18	27.41	25.8	26.84	27.21	27.59	26.06	23.12	22.29
		21.73	24.53	25.04	25.18	27.37	25.86	26.56	26.85	26.01	26.06	23.22	22.44
		22.05	24.5	25.01	25.03	27.32	25.92	26.48	26.89	25.91	26.12	27.67	22.6
		21.22	24.49	25.13	25.12	27.28	25.97	26.31	26.84	25.76	26.18	27.61	22.62
		20.98	24.48	25.03	25.14	27.21	26.04	26.26	26.56	25.81	26.19	27.5	22.56
		21.05	24.37	24.9	25.15	27.16	26.01	26.07	26.78	26.23	26.16	27.39	22.56
		21.32	24.29	24.92	25.18	27.04	25.95	25.88	27.1	26.31	26.14	27.39	22.43
		21.46	24.27	25.03	25.18	26.96	25.96	25.8	27.29	26.4	26.08	27.33	22.27
		21.48	24.24	25.34	25.11	26.52	25.96	26.36	27.38	26.05	26.06	27.28	22.1
		21.45	24.24	25.53	24.98	26.48	25.93	26.77	27.48	25.82	26.07	27.22	22.26
		21.46	24.16	25.58	25.07	26.67	25.86	27.19	27.57	26.07	26.09	27.22	22.41
		21.46	24.14	25.66	25.1	26.89	25.8	27.41	27.67	26.15	26.14	27.22	22.66
		21.51	24.13	25.84	25.19	27.07	25.73	27.33	27.7	26.35	26.2	27.28	22.8
		21.66	24.08	25.92	25.19	27.28	25.74	27.42	27.76	26.47	26.24	27.22	22.9
		21.87	24.1	25.95	25.15	27.34	25.74	27.55	27.81	26.63	26.28	27.22	23.03
		22.06	24.09	26.01	25.13	27.39	25.67	27.68	27.79	26.72	26.31	27.44	23.12
		22.22	24.05	26.04	25.15	27.37	25.6	27.77	27.79	26.78	26.31	27.5	23.24
		22.37	24.02	26.09	25.25	27.38	25.6	27.76	27.8	26.89	26.25	27.61	23.36
		22.36	23.95	26.06	25.4	27.33	25.52	27.67	27.77	26.94	26.29	27.61	23.22
		22.35	23.88	26.03	25.45	27.31	25.33	27.67	27.7	26.94	26.31	27.56	23.03
		22.37	23.94	25.99	25.44	27.29	25.36	27.52	27.27	26.94	26.4	27.39	22.95
		22.08	24	25.96	25.43	27.25	25.52	27.27	27.27	26.89	26.42	27.33	22.83
		21.72	24.06	25.93	25.42	27.14	25.67	26.98	27.27	26.57	26.41	27.28	22.63
		21.5	24.09	25.9	25.41	27.1	25.8	27	27.17	26.37	28.44	27.28	25.32
		21.33	24.13	25.84	25.35	27.08	25.87	26.98	27.17	26.23	28.28	27.22	25.28
		21.29	24.16	23.08	25.25	24.25	25.93	26.88	27.17	26.33	28.33	27.22	25.33
		22.37	24.18	23.09	25.2	24.34	26	26.88	27.08	26.29	28.28	27.22	25.34
		22.38	24.19	23.07	25.16	24.28	26.05	26.88	27.17	26.17	27.89	27.22	25.33
		22.72	24.18	22.97	25.12	24.21	26.08	26.78	27.47	25.98	27.94	26.47	25.31
		23.16	24.18	22.93	25.07	24.2	26.12	26.78	27.37	25.99	28.06	26.33	25.31
		23.15	24.17	22.91	24.91	24.2	26.12	26.68	27.37	26.11	28.17	26.25	25.3
		23.12	24.17	22.91	24.95	24.19	26.11	26.68	27.47	26.23	28.17	26.23	25.23
		23.16	24.17	22.92	24.93	24.27	26.06	26.78	27.67	26.34	28.22	26.24	25.25
		23.08	24.17	22.92	24.88	24.36	26.02	27.37	27.67	26.29	28.22	26.24	25.34
		22.97	24.18	22.94	24.86	24.29	25.99	27.76	27.67	26.42	28.28	26.83	25.4
		22.14	24.17	23.03	24.82	24.3	25.97	28.16	27.76	26.62	28.39	26.89	25.44
		22.18	24.13	23.12	24.81	24.33	25.9	28.46	27.67	26.89	28.5	26.94	25.48
		22.52	24.1	23.35	24.81	24.34	25.8	28.26	27.67	26.89	28.72	26.94	25.58
		22.83	24.1	23.33	24.79	24.34	25.74	27.96	27.47	26.94	28.89	26.94	25.61
		23.14	24.11	23.24	24.81	24.36	25.73	27.96	27.37	27.06	29.06	27.06	25.63
		23.22	24.1	23.24	24.8	24.36	25.76	27.76	27.27	27.17	29.17	27.22	25.63
		23.27	24.1	23.26	24.79	24.24	25.76	27.57	27.17	27.22	29.22	27.28	25.61
		23.32	24.1	23.27	24.72	24.24	25.76	27.37	27.08	27.39	29.28	27.39	25.59
		23.4	24.11	23.28	24.69	24.24	25.75	27.17	27.08	27.67	29.22	27.56	25.57
		23.4	24.14	23.3	24.65	24.28	25.74	27.08	27.08	27.67	29.22	27.61	25.48
		23.38	24.15	23.25	24.64	24.24	25.77	26.98	26.98	27.5	29.06	27.5	25.43
		23.17	24.17	23.19	24.64	24.09	25.83	26.88	26.98	27.28	28.83	27.39	25.37
		23.18	24.22	23.08	24.64	23.96	25.91	26.88	26.98	27.33	28.72	27.33	25.28
		23.24	24.19	23.01	24.61	23.91	26.04	26.88	26.98	27.39	28.78	27.28	25.09
		23.15	24.22	23	24.41	23.87	26.07	26.88	26.98	27.28	28.78	27.17	25.15
		23.08	24.15	23	24.4	23.92	26.15	26.88	26.98	27.22	28.72	27.17	25.23
		23.11	24.1	22.99	24.43	23.94	26.33	26.88	26.98	27.17	28.67	27.11	25.28
		23.11	24.07	22.97	24.41	24.07	26.25	26.88	27.08	27.11	28.67	26.94	25.32
		23.2	24.12	22.96	24.37	24.2	26.25	26.59	27.57	27.11	28.56	26.94	25.28
		23.17	24.1	22.93	24.31	24.23	26.23	26.39	27.86	27.11	28.28	26.94	25.28
		23.19	24.08	22.92	24.23	24.23	26.23	26.2	27.96	27.06	28.44	26.54	25.31
		23.19	24.07	22.92	24.22	24.21	26.21	26.39	28.06	27.06	28.5	26.26	25.29
		23.18	24.08	22.89	24.26	24.22	26.17	27.08	28.06	27.06	28.56	26.4	24.91
		23.2	24.09	22.9	24.26	24.2	26.13	27.96	28.06	27.06	28.56	26.52	24.64
		23.11	24.09	22.92	24.31	24.17	26.09	28.46	27.96	27.11	28.56	26.53	24.58
		23.08	24.09	22.95	24.38	24.13	26.16	28.66	27.96	27.22	28.61	26.57	24.84
		23.17	24.06	22.98	24.44	24.05	26.07	28.75	27.86	27.28	28.72	26.64	24.98
		23.2	24.02	23.04	24.49	24.09	25.87	28.66	27.57	27.5	28.89	26.72	25.15
		23.25	24.02	23.04	24.63	24.19	25.73	28.56	27.37	27.56	29	26.94	25.27
		23.31	23.99	23.03	25.36	24.16	25.7	28.46	27.27	27.61	29.11	27.06	25.31
		23.35	23.99	23.03	25.9	24.19	25.53	27.96	27.17	27.67	29.17	27.11	25.26
		23.4	23.99	23.04	24.66	24.21	25.24	27.67	27.08	27.61	29.11	27.22	25.11
		23.43	23.91	23.04	24.54	24.24	25.23	27.47	27.08	27.56	29	27.22	24.94
		23.42	23.91	23.03	24.53	24.2	25.42	27.37	26.98	27.44	28.83	27.17	24.63
		23.41	23.94	23.03	24.54	24.18	25.66	27.27	26.98	27.39	28.89	27.17	24.16
		23.32	24.03	23	24.49	24.19	25.77	27.17	26.88	27.39	28.83	27.17	24.56
		23.19	24.37	22.97	24.47	24.21	25.97	27.08	26.88	27.33	28.83	27.11	24.72
		23.05	24.33	22.94	24.51	24.21	26.16	27.17	26.88	27.33	28.78	27.11	24.83
		23.01	24.16	22.91	24.52	24.21	26.17	27.17	26.78	27.33	28.67	27.06	24.91
		22.86	24.19	22.89	24.51	24.19	26.1	27.17	26.68	27.28	28.56	26.89	24.85
		22.62	24.17	22.87	24.52	24.18	26.15	27.17	26.68	27.22	28.17	26.89	24.76
		22.64	24.18	22.87	24.55	24.13	26.14	27.08	26.78	27.11	28	26.89	24.5
		22.44	24.19	22.86	24.58	24.13	26.16	26.98	27.27	27.17	28.22	26.72	24.51
		22.52	24.15	22.85	24.59	24.1	26.18	26.78	27.57	27.22	28.28	26.58	24.64
		22.65	24.13	22.83	24.52	24.1	26.15	26.78	27.76	27.17	28.28	26.63	24.47
		22.77	24.04	22.81	24.41	24.02	26.1	26.88	27.27	27.17	28.17	26.61	24.11
		22.9	24.02	22.81	24.41	24.01	25.8	27.08	27.47	27.17	28.28	26.49	24.11
		22.97	24.01	22.82	24.53	24.09	25.71	27.17	27.37	27.17	28.39	26.59	24.28
		23.04	24.06	22.87	24.6	24.09	25.59	27.37	27.57	27.17	28.5	26.61	24.61
		23.12	24.11	22.91	24.54	24.13	25.66	28.36	27.37	27.17	28.5	26.78	24.97
		23.14	24.1	22.93	24.64	24.28	25.5	28.56	27.17	27.17	28.5	26.78	25.14
		23.2	24	22.99	24.75	24.37	25.28	28.36	27.08	27.22	28.44	26.89	25.26
		23.27	23.9	23	24.71	24.54	25.28	28.26	26.98	27.22	28.5	27	25.26
		23.34	23.79	23.02	24.64	24.76	25.29	27.96	26.88	27.28	28.56	27.11	25.29
		23.38	23.73	23.01	24.56	24.81	25.43	27.67	26.88	27.33	28.67	27.17	25.21
		23.39	23.8	23.09	24.54	24.76	25.53	27.47	26.88	27.44	28.61	27.22	25.07
		23.36	23.87	23.06	24.58	24.57	25.65	27.27	26.88	27.44	28.56	27.22	25.04
		23.36	23.95	23	24.49	24.5	25.91	27.17	26.78	27.44	28.44	27.22	25.11
		23.41	24.05	22.94	24.5	24.22	26.17	27.08	26.78	27.44	28.39	27.17	25.08
		23.23	24.05	22.91	24.5	24.07	26.1	26.98	26.68	27.39	28.33	27.06	24.93
		23.09	24.06	22.88	24.46	23.98	26.15	26.88	26.68	27.22	28.22	27	24.78
		23.02	24.07	22.86	24.41	23.88	26.23	26.88	26.68	26.94	28.17	26.89	25.05
		22.98	24.1	22.85	24.42	23.76	26.2	26.88	26.68	26.83	28.17	26.78	25.07
		22.97	24.1	22.82	24.4	23.66	26.18	26.88	26.68	26.78	28.17	26.78	25.07
		22.98	24.09	22.8	24.37	23.59	26.15	26.88	26.78	26.78	28.17	26.78	25.05
		23.02	24.09	22.8	24.37	23.58	26.14	26.78	26.78	26.83	28	26.67	24.96
		22.99	24.08	22.77	24.38	23.65	25.89	26.78	27.17	26.78	28	26.56	24.73
		22.95	23.99	22.71	24.39	23.66	25.56	26.68	27.57	26.72	28	26.62	24.73
		22.87	24.02	22.7	24.39	23.6	25.38	26.88	27.57	26.59	28.06	26.58	24.84
		22.85	24.03	22.67	24.38	23.55	25.27	26.98	27.47	26.16	28.11	26.28	24.92
		22.84	24.04	22.6	24.4	23.54	25.27	27.57	27.67	26.03	28	25.78	24.97
		22.76	24.02	22.61	24.44	23.7	25.43	28.06	27.67	26.33	28.06	25.63	25.01
		22.79	23.96	22.76	24.48	23.99	25.18	28.16	27.67	26.52	28.17	25.73	25.03
		22.9	23.98	22.88	24.51	24.36	25.15	28.16	27.76	26.83	28.22	25.96	25.09
		23.06	23.92	22.97	24.56	24.65	25.2	28.46	27.57	26.94	28.22	26.19	25.18
		23.13	23.75	23.01	24.63	24.32	25.14	28.46	27.37	27.06	28.28	26.45	25.24
		23.2	23.49	23.08	24.67	24.22	24.92	28.16	27.17	27.11	28.44	26.63	25.38
		23.27	22.93	23.08	24.69	24.28	24.91	28.06	27.08	27.22	28.61	26.78	25.51
		23.33	23.01	23.1	24.75	24.3	24.82	27.86	26.98	27.28	28.67	26.83	25.37
		23.33	23.23	23.06	24.68	24.3	25.01	27.57	26.88	27.33	28.61	26.83	25.15
		23.34	23.49	23.05	24.7	24.33	25.36	27.47	26.98	27.39	28.39	26.89	25
		23.33	23.78	23.03	24.73	24.35	25.67	27.27	26.98	27.39	28.28	26.94	24.89
		23.29	24	23.04	24.81	24.39	25.94	27.27	26.88	27.39	28.22	26.83	24.86
		23.09	24.15	23.04	24.88	24.43	26.13	27.27	26.88	27.39	28.17	26.66	24.78
		22.94	24.19	23.02	24.87	24.41	26.14	27.17	26.78	27.33	28.17	26.66	24.82
		22.88	24.21	22.94	24.84	24.38	26.09	27.08	26.78	27.33	28.11	26.63	24.87
		22.86	24.15	22.87	24.88	24.37	26.1	27.08	26.78	27.33	28.11	26.65	24.87
		22.57	23.71	22.82	24.86	24.36	26.08	26.98	26.78	26.83	28.11	26.26	24.79
		22.54	23.12	22.75	24.74	24.35	26.08	26.98	26.88	26.4	28.11	25.98	24.64
		21.88	22.69	22.63	24.74	24.36	26.03	26.98	27.17	26.28	28.11	25.66	24.75
		22.2	22.46	22.62	24.73	24.37	25.82	26.98	27.37	26.34	28.06	25.52	24.76
		22.55	22.31	22.57	24.69	24.4	25.65	26.78	27.67	26.45	28.06	25.63	24.67
		22.68	22.1	22.34	24.68	24.4	25.75	26.78	27.57	26.31	28	25.68	24.49
		22.79	22.15	22.18	24.47	24.4	25.88	27.17	27.57	26.35	28	25.65	24.59
		22.82	22.17	22.02	24.29	24.41	25.78	27.76	27.57	26.18	28	25.65	24.65
		22.83	22.22	22.16	24.29	24.41	25.25	28.16	27.37	26.24	28.06	25.64	24.69
		22.87	22.1	22.63	24.44	24.41	25.42	28.46	27.37	26.54	28.11	25.72	24.74
		22.91	22.05	22.91	24.55	24.57	25.29	28.66	27.37	26.89	28.22	25.98	24.79
		22.97	22.01	23.1	24.73	24.88	25.31	28.36	27.37	27.06	28.28	26.48	24.88
		23.06	22	23.24	24.9	24.75	25.4	28.56	27.27	27.17	28.33	26.89	24.93
		23.11	21.93	23.23	24.91	24.78	25.04	28.36	27.08	27.33	28.39	27.11	24.99
		23.15	21.91	23.22	24.93	24.79	24.78	28.26	26.98	27.39	28.44	27.11	24.96
		23.16	21.98	23.23	24.94	24.76	24.82	28.26	26.98	27.44	28.5	27	24.82
		23.12	22.3	23.22	24.94	24.77	25.31	28.06	26.98	27.67	28.5	27	24.69
		23.03	22.75	23.19	24.94	24.73	25.57	27.86	26.88	27.61	28.39	26.94	24.63
		22.96	23.18	23.16	24.93	24.76	25.76	27.67	26.88	27.44	28.22	26.78	24.58
		22.88	23.53	23.06	24.7	24.77	25.91	27.47	26.88	27.11	28.17	26.62	24.57
		22.84	23.86	22.69	24.61	24.61	26.03	27.37	26.78	26.83	28.06	26.51	24.54
		22.78	24.04	22.45	24.48	24.44	26.08	27.27	26.78	26.72	28.11	26.52	24.58
		22.73	24.04	22.45	24.3	24.24	26.16	27.27	26.68	26.67	28.06	26.59	24.61
		22.74	23.98	22.29	24.19	24.06	26.2	27.27	26.59	26.63	27.94	26.5	24.61
		22.72	23.99	22.01	24.13	23.93	26.28	27.17	26.59	26.57	27.94	26.54	24.61
		22.6	23.48	21.76	24.06	23.93	26.26	27.08	26.59	26.51	27.94	26.63	24.58
		22.62	22.93	21.68	24.02	24.03	26.2	26.98	26.78	26.41	27.94	26.78	24.56
		22.39	22.53	21.65	24	24.13	26.18	26.98	26.88	26.26	27.89	26.78	24.55
		22.41	22.48	21.72	24	24.17	26.01	26.88	27.17	26.22	27.89	26.72	24.26
		22.69	22.43	21.88	23.98	24.34	25.71	26.78	27.17	26.26	27.89	26.66	24.04
		22.7	22.43	21.94	23.99	24.38	25.56	26.98	27.37	26.28	27.89	26.63	24.16
		22.62	22.37	21.85	24.07	24.41	25.45	27.17	27.76	26.42	27.89	26.66	24.49
		22.68	22.4	22.14	24.2	24.52	25.4	27.76	27.76	26.33	27.94	26.72	24.66
		22.72	22.27	22.67	24.28	24.56	25.5	27.86	27.96	26.54	28	26.72	24.79
		22.78	22.14	22.84	24.31	24.55	25.28	27.76	27.76	26.94	28.06	26.72	24.89
		22.89	22.04	22.94	24.51	24.72	25.38	27.96	27.57	27.06	28	26.64	24.94
		23.02	21.94	23.08	24.59	25.02	25.56	27.86	27.27	27.11	28.06	26.72	24.96
		23.11	21.71	23.15	24.61	25.05	25.59	27.86	27.17	27.17	28.06	26.94	24.95
		23.12	21.58	23.19	24.62	25.11	25.54	27.57	26.98	27.22	28.06	27.06	25.07
		23.07	21.65	23.11	24.63	25.15	25.5	27.47	26.98	27.33	28	27.28	25.19
		23.13	21.86	23.05	24.64	25.2	25.59	27.27	26.98	27.44	28	27.44	24.88
		23.1	22.29	23.04	24.64	25.23	25.75	27.27	26.88	27.89	27.94	27.44	24.7
		23.08	22.63	23	24.64	25.41	25.94	27.17	26.78	28.22	27.94	27.44	24.64
		23.02	22.89	22.63	24.65	25.28	26.12	27.17	26.78	28	27.83	27.39	24.58
		23	23.07	22.26	24.64	24.87	26.26	27.08	26.68	27.83	27.17	27.39	24.61
		22.71	23.14	22.08	24.64	24.59	26.49	27.08	26.59	27.72	27.22	27.33	24.41
		22.52	23.3	22	24.62	24.31	26.51	26.98	26.49	27.61	27.44	27.11	24.56
		22.42	23.43	21.87	24.55	24.14	26.63	26.98	26.49	27.61	27.56	26.83	24.57
		22.32	23.44	21.72	24.51	24.08	26.77	26.88	26.59	27.56	27.61	26.67	24.36
		22.19	23.43	21.67	24.51	23.99	26.74	26.88	26.68	27.5	27.67	26.89	23.99
		22.11	23.14	21.44	24.5	23.93	26.74	26.88	26.88	27.5	27.72	26.94	23.76
		22	23.05	21.56	24.49	23.95	26.77	26.78	27.08	27.5	27.67	26.94	23.99
		22.45	23.05	21.5	24.53	24.03	26.76	26.78	27.37	27.5	27.61	26.94	24.08
		22.61	23.01	21.4	24.53	23.99	26.7	26.78	27.47	27.44	27.44	26.94	24.13
		22.31	23.05	21.37	24.54	23.87	26.63	27.08	27.76	27.44	27.39	26.94	24.13
		22.58	23.03	21.13	24.54	23.82	26.55	26.98	27.86	27.44	27.44	26.89	24.25
		22.66	22.99	21.26	24.54	23.79	26.56	26.98	27.67	27.5	27.56	26.94	24.49
		22.73	23.01	21.48	24.53	23.79	26.52	27.17	27.57	27.5	27.67	27	24.72
		22.74	23.05	22.03	24.55	23.84	26.46	27.67	27.47	27.61	27.78	26.94	24.82
		22.81	23.12	22.54	24.61	23.81	26.42	27.76	27.37	27.67	27.83	26.94	24.88
		22.92	23.19	23.01	24.65	23.86	26.4	27.76	27.08	27.67	27.94	27	24.88
		23.07	23.21	23.03	24.67	23.82	26.34	27.37	26.98	27.67	28	27.06	24.93
		23.22	23.25	23.08	24.68	23.84	26.31	27.27	26.88	27.72	28	27.28	25.12
		23.2	23.31	23.03	24.65	23.85	26.35	27.27	26.78	27.72	28.06	27.39	25.13
		23.14	23.37	23.05	24.65	23.79	26.5	27.08	26.98	27.78	28	27.17	24.71
		23.17	23.37	23.03	24.63	23.67	26.58	26.98	26.88	27.94	27.89	27.17	24.64
		23.09	23.38	23.03	24.63	23.6	26.62	26.88	26.88	28.11	27.83	27.28	24.58
		23.03	23.46	22.66	24.63	23.56	26.65	26.88	26.78	28.22	27.78	27.33	24.56
		22.97	23.6	22.35	24.59	23.2	26.69	26.88	26.68	28.17	27.72	27.39	24.5
		22.94	23.58	22.22	24.5	23.1	26.74	26.88	26.59	28.11	27.72	27.44	24.16
		22.82	24.03	22.1	24.31	23.23	26.81	26.88	26.59	28	27.67	27.39	23.72
		22.74	23.88	22.08	24.2	23.48	26.86	26.78	26.49	27.94	27.72	27.28	23.64
		22.71	23.85	21.95	24.11	23.78	26.86	26.78	26.49	27.89	27.72	27.22	23.84
		22.65	23.97	21.84	24.02	23.6	26.86	26.68	26.59	27.89	27.72	27.22	23.9
		22.71	24.03	21.77	24	23.4	26.82	26.59	26.68	27.83	27.67	27.06	23.94
		22.71	23.87	21.84	23.96	23.51	26.74	26.59	26.59	27.83	27.61	27	24.03
		22.71	23.77	21.81	23.9	23.56	26.65	26.59	26.49	27.83	27.39	27	24.06
		22.68	23.66	21.66	23.83	23.5	26.61	26.78	26.78	27.83	27.33	26.94	24.07
		22.66	23.56	21.62	23.69	23.63	26.55	26.98	26.68	27.83	27.5	26.94	24.1
		22.67	23.46	21.64	23.63	23.82	26.34	27.27	26.98	27.78	27.56	26.89	24.14
		22.69	23.38	21.82	23.68	23.81	26.23	27.47	27.17	27.78	27.72	26.72	24.22
		22.76	23.29	22.21	23.96	23.82	26.22	27.27	27.17	27.78	27.72	26.83	24.28
		22.87	23.27	22.52	24.02	23.91	26.3	27.67	27.17	27.83	27.78	26.94	24.31
		22.99	23.29	22.69	24.07	23.75	25.98	27.57	26.98	27.94	27.83	27.06	24.27
		23.08	23.33	22.75	24.13	23.59	26.17	27.76	26.88	28	27.83	27.11	24.26
		23.15	23.26	22.65	24.36	23.42	26.26	27.67	26.78	27.94	27.89	27.28	24.25
		23.18	23.08	22.42	24.62	23.35	26.23	27.67	26.68	27.94	27.89	27.39	24.16
		23.13	23.18	22.16	24.89	23.38	26.25	27.57	26.68	28	27.94	27.5	23.98
		23.09	23.22	21.96	25.12	23.28	26.36	27.37	26.68	28	28	27.56	23.75
		23.05	23.22	21.83	25.14	23.19	26.49	27.27	26.68	28.11	28	27.61	23.82
		22.97	23.32	21.73	24.86	23.35	26.66	27.17	26.68	28.11	27.83	27.61	23.95
		22.92	23.4	21.67	24.52	23.51	26.73	27.08	26.59	28	27.67	27.56	23.97
		22.89	23.48	21.55	24.24	23.64	26.75	26.98	26.49	27.89	27.5	27.5	23.99
		22.86	23.72	21.45	24.02	23.54	26.77	26.98	26.49	27.67	27.17	27.5	23.94
		22.84	24.02	21.38	23.71	23.2	26.77	27.08	26.49	27.56	27.44	27.44	23.46
		22.81	24.09	21.37	23.52	22.84	26.79	26.98	26.49	27.56	27.5	27.33	22.8
		22.81	24.06	21.33	23.51	22.65	26.79	26.98	26.49	27.39	27.56	27.22	22.89
		22.81	24.12	21.32	23.34	22.72	26.79	26.88	26.49	27.33	27.5	27.17	23.17
		22.82	24	21.24	23.23	22.87	26.75	26.88	26.68	27.44	27.28	26.78	23.28
		22.83	23.85	21.1	23.2	22.82	26.72	26.78	26.78	27.61	26.89	27	23.27
		22.82	23.74	21.07	23.22	22.85	26.7	26.68	26.98	27.67	26.78	27.06	23.18
		22.81	23.56	21.08	23.13	22.98	26.57	26.78	26.88	27.72	26.61	26.94	23.14
		22.82	23.4	21.07	23.27	22.97	26.09	27.27	26.98	27.72	26.72	26.67	23.24
		22.88	23.4	21.12	23.39	22.84	25.83	27.67	26.98	27.72	27.22	26.14	23.48
		22.93	23.4	21.27	23.46	22.91	25.73	27.37	26.88	27.5	27.67	26.33	23.78
		22.99	23.41	21.53	23.58	23.08	25.7	27.67	26.78	27.5	27.83	26.22	23.97
		23.05	23.4	21.81	23.62	23.29	25.75	27.86	26.68	27.33	28	25.54	24.21
		23.1	23.41	22.07	23.73	23.3	25.72	27.96	26.59	27.39	28.06	25.23	24.39
		23.11	23.41	22.24	23.82	23.38	25.69	28.16	26.59	27.5	28	25.39	24.42
		23.14	23.41	22.34	23.94	23.5	25.85	28.26	26.59	27.78	28.06	25.69	24.41
		23.13	23.4	22.54	24.04	23.65	26.15	27.96	26.59	27.89	28.06	25.55	24.36
		23.12	23.39	22.57	24.08	23.72	26.2	27.76	26.59	27.94	28.11	25.07	24.16
		23.11	23.39	22.41	24.17	23.82	26.28	27.47	26.59	28	28.17	24.94	23.93
		23.08	23.42	22.24	24.26	23.83	26.39	27.27	26.49	28.17	27.94	24.78	23.72
		23.05	23.46	21.99	24.17	23.75	26.49	27.17	26.49	28.33	27.72	24.6	23.75
		23.02	23.5	21.7	24.1	23.63	26.58	27.17	26.39	28.33	27.72	24.19	23.76
		23.01	23.56	21.37	24.02	23.55	26.65	27.17	26.39	28.28	27.67	23.74	23.73
		22.96	23.55	21.28	23.96	23.52	26.73	27.08	26.39	27.94	27.44	23.58	23.71
		22.96	23.56	21.16	23.89	23.61	26.72	27.08	26.49	27.5	27.39	23.25	23.68
		22.96	23.53	21.12	24.01	23.75	26.7	27.08	26.49	27.06	27.44	23.21	23.3
		22.97	23.52	20.93	23.91	23.89	26.8	27.17	26.49	26.89	27.56	22.95	22.91
		22.94	23.55	20.93	23.83	24	26.88	27.08	26.49	26.78	27.28	23.16	22.9
		22.89	23.55	20.82	23.4	23.78	26.84	26.98	26.49	26.83	27.28	23.4	22.93
		22.89	23.51	20.78	23.25	23.45	26.82	26.78	26.68	27	27.33	23.41	22.94
		22.87	23.5	20.74	23.34	23.48	26.71	26.68	26.88	26.89	27.28	23.43	23
		22.84	23.49	20.53	23.47	23.55	26.61	26.59	26.88	26.64	26.94	23.58	23.06
		22.84	23.46	20.48	23.58	23.67	26.57	26.88	26.98	26.46	26.89	23.77	23.19
		22.9	23.44	20.39	23.64	23.78	26.54	27.37	27.08	26.53	27.06	23.16	23.36
		22.91	23.44	20.48	23.81	23.88	26.53	27.47	27.27	26.72	27.5	23.33	23.56
		22.96	23.43	20.7	23.95	24.05	26.46	27.37	27.17	26.94	27.61	23.59	23.81
		23.03	23.38	21.01	24.15	24.23	26.43	27.57	27.27	27.11	27.72	23.74	24.07
		23.16	23.37	21.33	24.26	24.5	26.39	27.57	27.27	27.33	27.83	23.94	24.12
		23.25	23.34	21.67	24.33	24.68	26.31	27.67	26.88	27.5	27.83	24.61	24.21
		23.45	23.3	21.82	24.35	24.77	26.22	27.47	26.98	27.61	27.83	24.81	24.18
		23.65	23.33	22.06	24.43	24.8	26.17	27.47	26.88	27.67	27.89	24.76	24.07
		23.45	23.35	22.21	24.42	24.81	26.27	27.27	26.68	27.78	27.89	24.7	23.93
		23.38	23.36	22.31	24.46	24.75	26.37	27.17	26.68	27.83	27.89	24.86	23.77
		23.3	23.38	22.22	24.42	24.74	26.47	27.08	26.59	27.94	27.83	25.03	23.59
		23.26	23.38	22.08	24.39	24.67	26.57	27.08	26.49	28.11	27.78	24.75	23.52
		23.21	23.37	21.73	24.38	24.7	26.65	27.08	26.39	28	27.72	24.22	23.51
		23.21	23.35	21.32	24.34	24.81	26.7	27.08	26.59	27.72	27.67	24.03	23.52
		23.21	23.36	21.2	24.31	24.73	26.76	26.98	26.59	27.56	27.67	23.92	23.54
		23.22	23.49	21.22	24.28	24.71	26.76	26.98	26.39	27.44	27.61	23.77	23.55
		23.21	23.69	21.22	24.23	24.7	26.77	26.88	26.2	27.28	27.61	23.48	23.5
		23.19	23.76	21.24	24.21	24.63	26.77	26.88	26.2	27.22	27.56	24.21	23.37
		23.17	23.58	21.28	24.23	24.59	26.79	26.88	26.29	27.17	27.5	23.67	23.35
		23.16	23.56	21.26	24.18	24.5	26.76	26.88	26.29	27	27.5	24.21	23.36
		22.95	23.57	21.22	24.2	24.41	26.64	26.78	26.98	27.06	27.5	24.58	23.32
		22.92	23.53	21.13	24.12	24.38	26.51	26.59	27.57	27.17	27.5	24.75	23.27
		22.93	23.52	21.08	24.15	24.36	26.48	26.68	27.47	26.89	27.56	24.63	23.16
		22.98	23.48	21.03	24.08	24.39	26.45	27.17	27.67	26.72	27.56	24.72	23.3
		23.03	23.47	20.97	24.19	24.43	26.25	27.47	27.67	26.83	27.56	24.87	23.16
		23.1	23.43	21.03	24.24	24.49	26.23	27.57	27.57	27	27.39	24.95	23.34
		23.16	23.4	21.3	24.35	24.53	26.36	27.27	27.57	27.28	27.44	24.61	23.59
		23.26	23.43	21.63	24.49	24.57	26.37	27.37	27.67	27.39	27.5	24.08	23.87
		23.33	23.44	21.89	24.58	24.64	26.39	27.37	27.47	27.39	27.44	24.58	24.12
		23.42	23.43	22.01	24.64	24.77	26.39	27.67	27.27	27.33	27.44	25.11	24.12
		23.57	23.42	22.07	24.77	24.82	26.31	27.76	27.08	27.33	27.44	25.46	24.16
		23.67	23.36	22.26	24.79	24.92	26.24	27.67	27.17	27.33	27.39	25.59	24.19
		23.75	23.29	22.42	24.93	25.36	26.33	27.57	27.08	27.33	27.39	25.63	24.19
		23.71	23.24	22.53	24.89	25.73	26.45	27.27	26.98	27.39	27.44	25.71	24.13
		23.72	23.24	22.47	24.84	25.61	26.54	27.08	26.88	27.22	27.44	25.69	23.92
		23.7	23.26	22.22	24.83	25.52	26.65	26.98	26.98	27.22	27.56	25.63	23.77
		23.64	23.37	21.96	24.76	25.37	26.77	26.98	26.98	27.06	27.39	25.58	23.67
		23.56	23.54	21.67	24.73	25.3	26.79	26.98	26.98	27	27.33	25.21	23.63
		23.43	23.81	21.31	24.62	25.25	26.87	26.98	26.98	27.11	27.44	25.07	23.61
		23.33	23.88	21.08	24.54	25.19	26.9	26.88	26.98	27.11	27.44	25.23	23.59
		23.32	23.71	20.94	24.54	25.14	26.85	26.78	26.98	27.17	27.44	25.56	23.6
		23.33	23.64	20.91	24.52	25.16	26.78	26.78	26.88	27.22	27.33	25.63	23.59
		23.34	23.86	20.85	24.58	25.13	26.66	26.68	26.98	27.17	27.22	25.7	23.48
		23.3	23.84	20.9	24.6	24.89	26.77	26.68	27.17	27.22	27.17	25.74	23.07
		23.27	23.83	20.91	24.55	24.86	26.87	26.59	27.67	27.22	27.22	25.82	23.13
		23.24	23.86	20.95	24.21	24.88	26.81	26.59	28.56	27.17	27.17	25.77	22.83
		23.21	23.89	20.97	24.27	24.78	26.65	26.59	28.56	27.11	27.17	25.48	22.76
		23.26	23.86	21.03	24.37	24.74	26.48	26.88	28.46	26.83	27.22	25.12	22.8
		23.29	23.81	21.04	24.51	24.74	26.53	27.57	28.46	26.72	27.28	25.17	23.11
		23.31	23.67	21.06	24.63	24.8	26.52	28.16	28.36	26.78	27.39	25.36	23.47
		23.33	23.65	21.22	24.76	24.86	26.52	28.06	28.26	26.94	27.61	25.42	23.72
		23.4	23.62	21.29	24.84	24.95	26.47	28.06	28.06	27.06	27.67	25.21	23.88
		23.46	23.72	21.31	24.9	25	26.44	27.76	27.86	26.51	27.5	25.95	23.84
		23.61	23.76	21.31	25.04	25.07	26.41	27.47	27.57	25.94	27.44	25.86	23.83
		23.81	23.74	21.29	25.1	25.16	26.4	27.47	27.47	25.99	27.39	25.82	23.83
		23.86	23.75	21.26	25.16	25.24	26.35	27.37	27.57	26.09	27.39	25.82	23.88
		23.97	23.82	21.13	25.2	25.29	26.44	27.27	27.47	26.14	27.39	25.85	23.89
		23.95	23.85	21.17	25.2	25.33	26.57	27.17	27.37	26.78	27.44	25.93	23.93
		23.89	23.89	21.13	25.07	25.36	26.72	27.08	27.27	26.78	27.44	25.96	23.92
		23.87	23.98	21.11	24.94	25.38	26.78	26.98	27.27	26.78	27.39	25.95	23.85
		23.76	24.18	21.13	24.84	25.16	26.87	27.08	27.17	26.78	27.39	25.97	23.78
		23.65	24.35	21.1	24.78	24.8	26.97	26.98	27.08	26.29	27.33	25.96	23.73
		23.7	23.94	21.05	24.87	24.5	27.02	26.88	26.98	26.39	27.33	25.96	23.72
		23.71	23.96	20.91	24.86	24.35	27.02	26.88	27.08	26.39	27.33	26.06	23.71
		23.68	24.03	20.83	24.81	24.25	27.01	26.78	27.27	26.28	27.39	26.18	23.67
		23.67	24.16	21.12	24.78	24.16	26.95	26.78	27.17	26.05	27.39	26.14	23.56
		23.67	24.25	21.23	24.83	24.11	26.94	26.88	27.17	26.12	27.39	26.21	23.03
		23.64	24.3	21.17	24.86	24.14	26.94	26.68	27.37	26.35	27.39	26.22	22.86
		23.59	24.2	21.04	24.87	24.15	26.91	26.68	27.96	26.72	27.39	26.27	22.74
		23.57	24.01	20.81	24.89	24.33	26.91	26.68	27.76	26.94	27.39	26.44	22.66
		23.55	23.85	20.69	24.81	24.35	26.83	26.68	28.06	26.89	27.39	26.39	22.58
		23.65	23.62	20.78	24.77	24.62	26.72	26.88	27.76	26.78	27.44	26.32	22.69
		23.67	23.82	21.08	24.8	24.71	26.69	27.67	27.67	26.89	27.5	26.31	23.04
		23.69	23.88	21.17	24.83	24.81	26.73	27.67	27.96	26.78	27.56	26.27	23.41
		23.77	23.87	21.21	24.85	24.87	26.47	27.76	27.96	26.56	27.61	26.24	23.7
		23.85	23.8	21.31	24.89	24.99	26.34	27.47	27.96	26.83	27.67	26.22	23.87
		23.91	23.74	21.38	24.9	24.92	26.3	27.47	28.06	27.11	27.67	26.15	23.89
		24.05	23.73	21.43	24.91	25.1	26.19	27.57	27.86	27.11	27.61	26.12	23.92
		24.13	23.69	21.46	24.35	25.18	26.07	27.57	27.67	27.28	27.67	26.1	23.97
		24.22	23.62	21.52	24.19	25.22	26.23	27.67	27.67	27.39	27.67	26.07	23.94
		24.22	23.67	21.53	24.23	25.27	26.27	27.57	27.57	27.44	27.67	26.07	23.87
		24.17	23.71	21.52	23.96	25.33	26.61	27.27	27.47	27.44	27.72	25.9	23.71
		24.15	23.79	21.54	23.94	25.27	26.78	27.08	27.37	27.44	27.72	25.81	23.63
		24.06	23.86	21.55	23.96	25.03	26.84	27.08	27.27	27.44	27.72	25.9	23.57
		24	23.93	21.53	24.02	24.79	27.02	26.98	27.17	27.39	27.39	26.02	23.55
		23.91	24	21.5	24.13	24.64	27.18	26.98	27.08	27.28	27.28	26.09	23.53
		23.89	24.04	21.49	24.16	24.4	27.2	26.98	27.17	27.17	27.33	26.12	23.48
		23.89	24.02	21.49	24.24	24.25	27.22	26.88	27.17	27	27.67	26.15	23.44
		23.89	24.07	21.52	24.42	24.21	27.23	26.88	27.17	26.89	27.72	26.17	23.37
		23.88	24.11	21.53	24.54	24.23	27.29	26.78	27.17	26.89	27.61	26.18	23.27
		23.9	24.16	21.54	24.6	24.23	27.25	26.78	27.17	26.78	27.56	26.14	22.93
		23.87	24.15	21.54	24.67	24.26	27.26	26.68	27.47	26.63	27.5	26.21	22.56
		23.89	23.97	21.52	24.8	24.18	27.22	26.68	27.57	26.53	27.33	26.32	22.88
		23.92	23.81	21.49	24.89	24.28	27.2	26.68	27.86	26.64	27.33	26.35	22.96
		23.93	23.68	21.47	24.87	24.4	27.13	26.68	28.06	26.24	27.39	26.36	22.78
		23.98	23.63	21.47	24.81	24.7	27.08	26.98	28.16	26.12	27.28	26.33	23.1
		24.01	23.61	21.47	24.77	24.81	26.98	27.27	28.46	26.09	27.22	26.26	23.26
		24.06	23.63	21.55	24.75	24.95	26.82	27.47	28.36	26.28	27.28	26.18	22.93
		24.11	23.65	21.66	24.69	25.04	26.56	27.76	28.46	26.64	27.39	26.11	23.17
		24.17	23.68	21.71	24.69	24.97	26.54	28.06	28.36	27	27.56	25.91	23.54
		24.36	23.69	21.74	24.65	24.95	26.57	28.06	28.26	27.17	27.61	25.8	23.67
		24.55	23.69	21.83	24.58	24.92	26.59	28.16	28.16	27.28	27.61	25.83	23.77
		24.63	23.69	21.93	24.61	24.97	26.55	27.86	27.76	27.33	27.67	25.86	23.93
		24.61	23.68	22.06	24.58	25.07	26.64	27.86	27.76	27.39	27.67	25.92	23.94
		24.59	23.65	22.04	24.51	25.08	26.65	27.96	27.76	27.44	27.67	25.85	23.97
		24.56	23.51	22	24.34	24.87	26.73	27.57	27.67	27.44	27.56	25.75	23.91
		24.49	23.53	21.99	24.25	24.65	26.79	27.47	27.57	27.39	27.06	25.92	23.79
		24.42	23.42	22.01	24.14	24.6	26.97	27.37	27.47	27.33	26.83	25.99	23.57
		24.35	23.22	21.98	24	24.61	27.19	27.27	27.37	27.22	26.52	26.04	23.42
		24.3	23.06	21.88	23.87	24.41	27.43	27.17	27.37	26.89	26.45	25.84	23.21
		24.25	23	21.87	23.92	24.1	27.38	27.17	27.27	26.66	26.56	25.52	23.04
		24.21	22.9	21.93	23.96	24.03	27.32	27.08	27.37	26.67	26.67	25.64	22.73
		24.19	23.3	21.93	24.16	24.4	27.32	27.17	27.27	26.54	26.89	26.02	22.6
		24.19	23.46	21.9	24.27	24.29	27.28	27.08	27.47	26.5	27	26.09	22.55
		24.2	23.41	21.87	24.3	24.49	27.3	26.98	27.47	26.59	26.72	26.14	22.54
		24.19	23.39	21.87	24.41	24.5	27.25	26.98	27.76	26.31	26.94	26.19	22.48
		24.08	23.21	21.87	24.5	24.18	27.26	27.08	28.06	25.61	27.11	26.23	22.42
		24.01	23.13	21.88	24.51	24.04	27.27	27.08	28.16	25.53	26.94	26.22	22.45
		24.01	23.05	21.89	24.54	24.07	27.23	27.17	28.75	25.87	26.78	26.21	22.53
		24.04	23.01	21.9	24.55	24.23	27.19	27.47	29.05	25.83	26.78	26.21	22.64
		24.16	22.83	21.91	24.51	24.39	27.13	27.47	28.95	25.91	27.17	26.01	22.84
		24.32	23.1	21.98	24.5	24.43	27.05	27.67	28.95	26.22	27.17	25.57	23.04
		24.49	23.24	22.03	24.49	24.62	27	28.36	28.85	26.51	26.78	25.31	23.23
		24.54	23.32	22.16	24.5	24.8	26.92	28.36	28.75	26.66	26.72	25.34	23.49
		24.61	23.31	22.25	24.5	24.86	26.8	27.96	28.75	26.83	26.78	25.04	23.57
		24.68	23.27	22.42	24.47	24.89	26.69	27.67	28.75	26.94	26.83	24.94	23.59
		24.77	23.32	22.51	24.36	24.94	26.7	27.96	28.06	27.06	26.83	24.93	23.66
		24.87	23.17	22.84	24.23	24.99	26.66	27.96	28.16	27.17	26.89	24.93	23.68
		24.99	23	23.8	24.17	24.98	26.65	27.67	28.16	27.33	26.94	25.06	23.64
		25.01	22.93	23.31	24.1	24.97	26.71	27.57	28.06	27.39	26.94	24.94	23.67
		24.92	23	23.29	24.01	25.08	26.67	27.47	27.96	27.39	26.89	24.95	23.56
		24.64	23.12	23.28	23.92	24.97	26.8	27.37	27.86	27.39	26.56	25.21	23.17
		24.34	23.21	23.14	23.89	24.99	27.02	27.27	27.96	27.28	26.01	25.44	22.93
		24.12	23.22	22.97	23.75	24.83	27.13	27.17	27.86	26.72	25.78	25.55	22.81
		23.76	23.24	22.87	23.78	24.88	27.24	27.08	27.86	26.44	25.69	25.58	22.97
		23.79	23.28	22.81	23.93	24.88	27.37	27.08	27.86	26.24	25.7	25.53	22.6
		23.88	23.31	22.75	24.13	24.88	27.46	26.98	27.76	26.32	26.03	25.71	22.67
		24.02	23.28	22.83	24.34	24.83	27.52	26.98	27.67	26.36	25.66	25.75	22.76
		24.08	23.34	22.72	24.54	24.81	27.42	26.98	27.67	26.4	25.38	25.76	22.44
		23.9	23.4	22.61	24.68	24.78	27.32	26.98	27.76	26.09	25.24	25.68	22.4
		23.73	23.4	22.59	24.77	24.77	27.27	26.98	28.46	25.56	25.27	25.52	22.53
		23.55	23.35	22.65	24.71	24.78	27.26	27.08	28.46	25.24	25.28	25.38	22.55
		23.45	23.35	22.7	24.69	24.79	27.19	27.08	29.15	25.29	25.31	25.23	22.61
		23.58	23.41	22.6	24.69	24.81	27.12	27.17	29.05	25.49	25.44	25.07	23.03
		23.87	23.42	22.67	24.7	24.84	27.07	27.27	29.45	25.66	25.63	25.02	23.17
		24.09	23.39	22.73	24.65	24.9	26.96	27.96	29.65	25.74	25.91	24.99	23.28
		24.29	23.36	22.77	24.64	24.98	26.84	28.46	29.65	26.16	26.26	24.73	23.32
		24.32	23.36	22.73	24.65	24.95	26.75	27.96	29.15	26.67	26.51	24.47	23.44
		24.39	23.35	22.74	24.5	25.04	26.55	28.66	28.85	26.83	26.67	24.21	23.56
		24.41	23.35	22.9	24.19	25.05	26.48	28.46	28.66	27	26.83	24.29	23.66
		24.37	23.36	22.97	24	25.06	26.53	28.16	28.36	27.11	26.89	24.21	23.7
		24.37	23.37	22.99	23.85	25.13	26.15	28.16	28.26	27.17	26.94	24.18	23.71
		24.37	23.4	23.14	23.65	25.13	26	27.96	28.06	27.28	27.06	24.21	23.67
		24.13	23.45	23.33	23.47	25.02	26.06	27.67	27.96	27.33	27.06	24.22	23.62
		23.97	23.5	23.5	23.35	24.97	26.45	27.47	27.96	27.33	26.94	24.19	23.61
		23.98	23.58	23.79	23.36	25	26.81	27.27	28.06	27.28	26.65	24.09	23.56
		23.84	23.68	23.94	23.44	25.05	27.18	27.27	28.06	27.28	26.41	24.05	23.49
		23.2	23.8	23.65	23.16	25.08	27.27	27.17	27.96	27.11	26.28	24.01	23.23
		23	23.71	23.75	23.25	25.18	27.18	27.17	27.86	26.83	26.07	24.11	22.99
		23	23.65	23.66	23.66	25.23	27.28	27.17	27.86	26.66	25.91	24.43	22.78
		23.27	23.65	23.58	24.03	25.21	27.32	27.17	27.86	26.43	25.82	24.68	22.82
		23.41	23.66	23.48	24.4	25.2	27.39	27.08	27.96	26.11	25.54	24.99	22.71
		23.43	23.64	23.5	24.56	25.19	27.53	27.08	28.16	26.14	25.67	25.23	22.54
		23.42	23.63	23.51	24.59	25.19	27.57	27.08	28.36	26.37	25.68	25.61	22.46
		23.39	23.63	23.57	24.7	25.21	27.58	26.98	28.95	26.24	25.71	25.74	22.4
		23.37	23.67	23.64	24.7	25.15	27.56	26.98	29.35	26	25.67	25.69	22.36
		23.38	23.66	23.7	24.68	24.9	27.61	27.17	29.75	25.64	25.68	25.49	22.28
		23.53	23.65	23.83	24.69	24.95	27.58	27.37	30.05	25.34	25.61	25.19	22.33
		23.65	23.63	23.9	24.68	24.89	27.67	27.47	30.05	25.41	25.52	25.04	22.79
		23.79	23.65	23.89	24.63	24.87	27.65	27.67	29.95	25.82	25.69	24.87	23.17
		23.88	23.66	24.02	24.64	25.15	27.39	27.67	29.85	26.33	25.91	24.65	23.37
		23.94	23.65	24.25	24.62	25.41	27.07	27.67	29.65	26.6	26.29	24.88	23.49
		23.97	23.65	24.28	24.61	25.39	26.73	28.06	29.65	26.78	26.53	25.11	23.57
		24.04	23.64	24.4	24.58	25.26	26.44	27.96	29.25	26.83	26.67	24.96	23.66
		23.94	23.64	24.7	24.43	25.09	26.39	27.76	29.05	26.89	26.63	24.42	23.75
		23.8	23.63	24.88	24.26	25.13	26.45	27.67	28.95	26.94	26.67	23.93	23.82
		23.77	23.66	24.98	24.41	25.18	26.75	27.57	28.75	27	26.53	23.86	23.81
		23.67	23.69	25.04	24.16	25.18	26.87	27.37	28.66	27	26.43	23.74	23.77
		23.54	23.79	25.03	24.11	25.18	26.99	27.27	28.66	27.06	26.54	23.7	23.68
		23.62	23.94	24.88	24.15	25.19	27.24	27.27	28.56	27.11	26.24	23.59	23.61
		23.64	24.15	24.81	24.09	25.17	27.57	27.17	28.46	27.17	25.99	23.56	23.62
		23.37	24.63	24.73	24.1	25.31	27.73	27.17	28.36	27.11	25.82	23.61	23.54
		23.5	24.53	24.64	24.21	25.42	27.8	27.17	28.26	27.06	25.74	23.8	23.53
		23.59	24.52	24.65	24.33	25.37	27.89	27.17	28.16	27	25.68	24.08	23.49
		23.31	24.23	24.55	24.57	25.37	28.02	27.08	28.16	26.94	25.49	24.64	23.48
		22.89	24.14	24.47	24.83	25.41	28.05	26.98	28.26	26.89	25.51	25.11	23.47
		22.77	24.06	24.43	25.03	25.39	28.02	26.98	28.36	26.83	25.44	25.36	23.46
		23.07	24.05	24.41	25.02	25.32	27.99	26.98	28.66	26.83	25.51	25.47	23.41
		23.19	24.04	24.4	25.06	25.31	28.01	26.88	28.85	26.45	25.76	25.53	23.07
		23.39	24	24.33	25	25.3	28.09	26.88	28.95	26.4	25.82	25.58	22.93
		23.41	23.96	24.21	25.07	25.31	28.11	26.98	29.15	26.44	25.97	25.58	22.84
		23.46	23.99	24.22	25.05	25.33	28.08	27.08	29.45	26.58	26.27	25.35	22.82
		23.53	23.93	24.3	25.05	25.37	28.05	27.27	29.65	26.63	26.57	25.23	22.9
		23.64	23.9	24.34	25.01	25.49	27.98	27.47	29.65	26.72	26.72	25.21	23.08
		23.78	23.91	24.4	24.94	25.83	27.98	27.47	29.75	26.78	26.78	24.81	23.32
		23.87	23.92	24.65	24.86	25.78	27.89	27.57	29.65	26.89	26.89	24.35	23.52
		23.9	23.89	24.79	24.62	25.82	27.37	27.57	29.55	27	27	24.18	23.66
		23.94	23.89	24.72	24.22	25.97	27.37	27.37	29.25	27.11	26.78	24.47	23.63
		24.11	23.89	24.68	24.03	25.92	27.47	27.27	29.15	27.28	26.72	24.46	23.64
		23.94	23.89	24.72	24	25.89	27.54	27.17	28.95	27.28	26.78	24.78	23.63
		23.96	23.91	24.64	24	25.81	27.66	27.17	28.75	27.44	26.78	24.54	23.62
		23.82	23.92	24.46	23.87	25.76	27.77	27.17	28.85	27.44	26.63	23.95	23.51
		23.66	23.87	24.19	23.67	25.78	27.87	27.08	28.85	27.39	26.47	23.84	23.27
		23.59	23.82	23.98	23.82	25.71	27.97	26.98	28.75	27.56	26.27	24.14	23.04
		23.54	23.82	24.13	23.89	25.71	28.03	26.98	28.66	27.56	26.19	23.72	22.97
		23.47	23.89	24.05	23.83	25.64	28.08	26.88	28.46	27.56	26.16	23.73	22.99
		23.39	23.9	24	23.85	25.61	28.18	26.78	28.36	27.56	26.23	24.66	23.02
		23.12	23.85	23.84	23.92	25.45	28.32	26.78	28.26	27.5	26.29	25.09	22.91
		23.26	23.78	23.82	24.17	25.52	28.41	26.78	28.26	27.5	26.53	25.31	22.78
		23.25	23.76	23.45	24.39	25.49	28.49	26.68	28.26	27.5	26.78	25.42	22.77
		22.98	23.69	23.49	24.75	25.45	28.47	26.68	28.36	27.44	26.89	25.46	22.84
		23.08	23.66	23.65	24.9	25.24	28.41	26.59	28.36	27.44	26.94	25.48	22.93
		23.27	23.64	23.74	24.99	25.28	28.34	26.59	28.56	27.44	27	25.51	22.87
		23.31	23.62	23.86	25.21	25.23	28.28	26.59	29.15	27.44	26.94	25.47	22.86
		23.32	23.59	23.88	25.27	25.21	28.21	26.68	28.75	27.44	26.94	25.27	22.87
		23.34	23.58	23.87	25.35	25.19	28.16	26.98	29.05	27.44	27	25.03	22.82
		23.36	23.62	23.74	25.19	25.25	28.04	27.47	29.15	27.39	27.06	24.79	22.84
		23.4	23.61	23.85	24.98	25.49	27.98	27.47	29.15	27.28	26.83	24.69	22.89
		23.43	23.63	23.85	24.89	25.76	27.92	27.47	29.15	27.22	26.78	24.91	22.98
		23.46	23.64	23.82	24.76	25.87	27.77	27.86	29.15	27.22	26.72	25.13	23.08
		23.49	23.65	23.76	24.31	25.87	27.74	27.86	29.15	27.28	26.72	24.98	23.16
		23.52	23.66	23.72	23.92	25.81	27.65	27.57	28.95	27.33	26.78	25.07	23.17
		23.54	23.64	23.61	23.86	25.91	27.58	27.47	28.75	27.67	26.83	25.11	23.09
		23.62	23.63	23.57	23.82	25.85	27.47	27.57	28.75	27.72	26.89	25.07	22.95
		23.51	23.66	23.34	23.84	25.8	27.48	27.57	28.66	27.78	26.89	25.08	22.94
		23.47	23.65	23.36	24.01	25.8	27.65	27.47	28.56	27.89	26.94	24.97	22.94
		23.43	23.67	23.27	24.03	25.76	27.78	27.17	28.46	27.94	26.94	24.96	22.95
		23.41	23.72	23.31	24.04	25.66	27.84	27.08	28.46	27.94	26.94	24.92	22.93
		23.39	23.75	23.32	24.11	25.54	27.89	27.08	28.46	27.94	27	24.93	22.83
		23.36	23.79	23.35	24.08	25.51	27.94	26.98	28.46	27.94	27	24.98	21.89
		23.33	23.87	23.31	24.16	25.48	28.06	26.88	28.36	27.83	26.89	25.04	21.79
		23.32	23.97	23.23	24.24	25.4	28.27	26.88	28.26	27.78	26.66	25.12	22.08
		23.32	24.12	23.21	24.31	25.26	28.28	26.78	28.26	27.78	26.62	25.21	22.22
		23.31	23.94	23.19	24.5	25.2	28.23	26.78	28.16	27.72	26.54	25.28	22.25
		23.29	24.15	23.08	24.71	25.19	28.23	26.68	28.26	27.72	26.48	25.32	22.23
		23.28	24.1	23.1	24.81	25.14	28.18	26.68	28.66	27.67	26.53	25.43	22.22
		23.27	23.99	23.06	24.83	25.03	28.09	26.59	29.05	27.61	26.56	25.48	22.18
		23.25	23.97	23.07	24.88	24.9	27.97	26.59	28.95	27.5	26.55	25.49	22.18
		23.26	23.91	23.07	24.82	24.89	27.88	26.59	28.95	27.44	26.52	25.55	22.19
		23.32	23.95	23.05	24.73	25.01	27.8	26.88	29.05	27.39	26.49	25.52	22.27
		23.41	23.96	23.02	24.66	25.17	27.77	27.27	29.25	27.39	26.5	25.44	22.32
		23.5	23.93	22.96	24.56	25.35	27.79	27.67	29.15	27.44	26.57	25.29	22.67
		23.54	23.91	22.93	24.41	25.45	27.63	27.86	29.35	27.56	26.67	25.23	22.94
		23.56	23.89	22.91	24.07	25.58	27.54	27.67	29.15	27.67	26.72	25.2	23.09
		23.65	23.85	22.86	23.87	25.75	27.46	27.96	29.05	27.72	26.83	25.22	23.19
		23.62	23.82	22.83	23.79	25.76	27.33	27.86	28.75	27.78	26.94	25.23	23.44
		23.6	23.75	22.83	23.74	25.76	27.16	27.86	28.66	27.94	27.06	25.25	23.72
		23.61	23.7	22.76	23.66	25.71	27.19	27.86	28.56	27.94	27.06	25.18	23.77
		23.62	23.67	22.75	23.56	25.71	26.94	27.67	28.56	27.94	27.17	25.16	23.55
		23.61	23.72	22.75	23.49	25.64	26.55	27.37	28.46	28	27.17	25.16	23.36
		23.55	23.87	22.73	23.54	25.56	26.95	27.27	28.46	28	27.17	25.17	23.28
		23.49	24.2	22.72	23.74	25.48	27.18	27.27	28.36	28	27.11	25.13	23.17
		23.43	24.24	22.74	23.78	25.48	27.53	27.27	28.36	27.94	27.06	25.1	22.99
		23.39	24.09	22.73	23.96	25.48	27.7	27.27	28.26	27.83	27	25.13	22.92
		23.37	24.17	22.7	24.11	25.43	27.82	27.27	28.16	27.67	26.67	25.15	22.88
		23.36	24.45	22.67	24.19	25.4	27.93	27.08	28.16	27.5	26.2	25.17	22.88
		23.35	24.42	22.64	24.31	25.37	28	27.08	28.06	27.39	26.03	25.25	22.88
		23.34	24.35	22.56	24.49	25.34	28.03	26.88	28.06	27.39	26.01	25.29	22.62
		23.32	24.31	22.52	24.7	25.18	28.02	26.88	28.06	27.33	26.07	25.31	22.68
		23.32	24.12	22.49	24.77	24.82	28.01	26.78	28.16	27.33	26.02	25.37	22.62
		23.23	24.06	22.51	24.89	24.61	27.89	26.78	28.46	27.39	25.82	25.38	22.5
		23.26	24.15	22.56	25.15	24.28	27.76	26.78	28.46	27.33	25.74	25.38	22.37
		23.25	24.05	22.58	25.33	24.22	27.68	26.78	28.16	27.28	25.92	25.35	22.34
		23.28	24.04	22.58	25.38	24.44	27.61	26.88	28.46	27.17	26.03	25.28	22.36
		23.38	23.98	22.57	25.4	24.8	27.52	26.98	28.46	27.17	26.22	25.22	22.56
		23.5	23.95	22.61	25.14	25.08	27.1	27.47	28.56	27.22	26.41	25.23	22.83
		23.62	23.88	22.58	24.86	25.33	26.78	27.57	28.56	27.28	26.48	25.22	22.93
		23.64	23.85	22.54	24.56	25.44	26.75	27.76	28.66	27.33	26.48	25.21	22.97
		23.71	23.78	22.53	24.48	25.6	26.83	27.76	28.56	27.39	26.49	25.18	23.01
		23.77	23.77	22.51	24.48	25.69	27.12	27.76	28.36	27.5	26.56	25.13	23.03
		23.78	23.8	22.49	24.39	25.67	27.2	27.67	28.26	27.56	26.67	25.11	23.11
		23.76	23.77	22.47	24.12	25.67	27.21	27.57	28.06	27.61	26.78	25.1	23.37
		23.71	23.76	22.45	23.83	25.69	27.25	27.37	28.06	27.61	26.89	24.92	23.34
		23.7	23.78	22.42	23.7	25.67	27.26	27.27	27.96	27.61	26.83	24.78	23.34
		23.7	23.82	22.4	23.8	25.62	27.37	27.08	27.96	27.61	26.72	24.77	23.27
		23.69	23.9	22.35	23.96	25.57	27.43	26.98	27.86	27.56	26.52	24.92	23.21
		23.62	23.93	22.34	24.16	25.35	27.5	26.98	27.86	27.5	26.13	24.96	23.15
		23.55	23.96	22.36	24.29	24.93	27.58	26.98	27.76	27.39	26.47	24.98	23.08
		23.39	24.02	22.32	24.38	24.69	27.57	26.98	27.76	27.33	26.48	24.95	23.02
		23.13	24.07	22.23	24.47	24.57	27.56	26.88	27.67	27.22	26.52	24.97	22.94
		22.98	24.03	22.27	24.53	24.54	27.64	26.88	27.67	27.17	26.67	25.07	22.91
		23.04	24.09	22.29	24.63	24.51	27.67	26.78	27.57	27.11	26.78	25.16	22.96
		23.09	24.03	22.27	24.73	24.37	27.71	26.78	27.57	27.06	26.67	25.28	22.94
		23.05	23.96	22.25	24.74	24.35	27.64	26.88	27.67	27.06	26.46	25.46	22.91
		22.96	23.91	22.29	24.75	24.36	27.28	26.78	27.96	27.06	26.22	25.59	22.84
		22.76	23.86	22.32	24.83	24.16	26.93	26.78	28.36	27.06	26.25	25.69	22.84
		22.77	23.82	22.36	24.84	24.04	26.83	26.88	28.56	27	26.32	25.69	22.8
		22.95	23.76	22.39	24.84	24.29	26.58	27.08	28.36	26.94	26.31	25.64	22.78
		23.27	23.73	22.43	24.72	24.81	26.38	27.37	28.36	26.94	26.38	25.6	22.86
		23.53	23.69	22.44	24.61	25.32	26.27	27.47	28.46	27	26.57	25.53	22.96
		23.64	23.68	22.42	24.56	25.39	26.43	27.57	28.26	27.11	26.72	25.44	23.06
		23.68	23.64	22.43	24.37	25.39	26.63	28.06	28.16	27.06	26.83	25.41	23.13
		23.68	23.61	22.41	24.05	25.4	26.67	28.16	28.06	27.06	26.89	25.38	23.23
		23.64	23.58	22.39	24.15	25.46	26.5	28.46	27.96	27.11	26.94	25.36	23.29
		23.61	23.59	22.38	24.29	25.49	26.56	27.76	27.86	27.11	27	25.34	23.35
		23.6	23.62	22.37	24.33	25.5	26.66	27.76	27.86	27.11	27.06	25.31	23.43
		23.6	23.65	22.36	24.41	25.43	26.84	27.76	27.76	27.11	26.89	25.27	23.46
		23.57	23.64	22.35	24.4	25.4	26.87	27.47	27.76	27.17	26.63	25.23	23.58
		23.57	23.59	22.35	24.2	25.18	26.97	27.17	27.76	27.22	26.41	25.17	23.57
		23.31	23.64	22.32	24.13	24.85	27.13	27.17	27.67	27.22	26.24	25.21	23.45
		23.19	23.67	22.3	24.05	24.78	27.24	27.08	27.67	27.22	26.05	25.19	23.49
		23.1	23.74	22.3	23.97	24.71	27.24	27.08	27.57	27.17	25.95	25.19	23.44
		23.07	23.79	22.3	24.1	24.51	27.26	27.08	27.57	27.11	25.87	25.26	23.36
		23.17	23.78	22.3	24.21	24.41	27.27	27.08	27.57	27.06	26.17	25.33	23.29
		22.97	23.79	22.3	24.31	24.32	27.23	26.98	27.57	27.06	26.51	25.44	23.27
		22.92	23.74	22.29	24.37	24.34	27.22	26.98	27.47	27.06	26.64	25.54	23.24
		23.01	23.64	22.29	24.38	24.49	27.34	26.98	27.47	27	26.72	25.63	23.24
		23.15	23.6	22.29	24.42	24.59	27.26	26.88	27.57	27	26.72	25.69	23.26
		22.89	23.58	22.32	24.45	24.69	27.12	26.88	27.67	27	26.62	25.68	23.23
		22.81	23.55	22.38	24.45	24.84	26.91	26.88	27.57	26.94	26.36	25.64	23.21
		22.92	23.51	22.39	24.45	24.82	26.58	26.88	27.47	26.83	26.1	25.67	23.19
		23.16	23.5	22.45	24.37	24.81	26.41	27.27	27.37	26.89	25.96	25.74	23.14
		23.38	23.48	22.39	24.36	24.77	26.24	27.57	27.47	26.83	26.1	25.72	23.19
		23.49	23.46	22.44	24.35	25.19	25.97	27.67	27.67	26.83	26.18	25.68	23.27
		23.54	23.43	22.44	24.53	25.42	25.84	27.67	27.57	26.89	26.39	25.55	23.34
		23.35	23.42	22.42	24.51	25.56	25.71	27.86	27.67	27.06	26.78	25.55	23.42
		23.26	23.41	22.42	24.5	25.62	25.89	27.57	27.57	27.11	26.94	25.5	23.51
		23.26	23.41	22.42	24.46	25.97	26.14	27.67	27.47	27.17	26.94	25.41	23.56
		23.25	23.31	22.41	24.45	26.14	26.25	27.76	27.37	27.39	27	25.34	23.6
		23.03	23.31	22.41	24.46	26.15	26.25	28.06	27.37	27.56	27.06	25.32	23.62
		22.96	23.35	22.4	24.46	25.97	26.49	28.06	27.27	27.5	27.11	25.27	23.62
		23.17	23.4	22.38	24.46	25.8	26.68	27.86	27.27	27.56	27.11	25.19	23.58
		23.27	23.5	22.34	24.44	25.74	26.75	27.67	27.27	27.56	27.06	25.14	23.53
		23.28	23.58	22.32	24.29	25.44	26.9	27.47	27.17	27.56	26.94	25.13	23.5
		23.3	23.6	22.32	24.21	25.05	27	27.47	27.17	27.56	26.78	25.13	23.42
		23.32	23.66	22.31	24.21	25.09	26.96	27.37	27.17	27.5	26.61	25.16	23.34
		23.35	23.7	22.21	24.31	24.73	26.99	27.37	27.17	27.44	26.38	25.2	23.3
		23.48	23.71	22.2	24.28	25.08	27.15	27.37	27.17	27.44	26.51	25.25	23.27
		23.62	23.71	22.19	24.3	24.98	27.12	27.27	27.17	27.44	26.34	25.49	22.98
		23.7	23.65	22.19	24.27	24.51	27.09	27.27	27.17	27.28	26.43	25.86	22.89
		23.8	23.56	22.2	24.35	24.7	27.27	27.27	27.08	27.22	26.29	25.91	23.1
		23.81	23.48	22.22	24.38	24.87	27.19	27.17	27.17	27.22	26.26	25.97	23.08
		23.8	23.42	22.23	24.39	24.91	26.95	27.17	27.17	27.17	26.29	26.11	23.14
		23.75	23.42	22.25	24.33	24.96	26.72	27.08	27.27	27.17	26.19	26.09	23.2
		23.65	23.39	22.25	24.33	24.99	26.73	27.08	27.08	27.17	26.1	26.02	23.24
		23.55	23.37	22.26	24.25	25	26.66	27.27	27.08	27.17	26.17	25.98	23.26
		23.52	23.36	22.28	23.84	24.94	26.67	27.57	27.08	27.17	26.33	25.94	23.23
		23.51	23.34	22.3	23.41	25.08	26.64	27.67	27.08	27.22	26.47	25.92	23.27
		23.49	23.31	22.32	23.24	25.32	26.49	28.16	27.08	27.28	26.58	25.89	23.35
		23.49	23.29	22.36	23.5	25.43	26.35	27.96	27.08	27.33	26.78	25.86	23.39
		23.5	23.26	22.39	23.83	25.48	26.36	27.86	26.98	27.39	27	25.77	23.4
		23.46	23.25	22.39	23.97	25.46	26.43	27.76	26.98	27.44	27.06	25.64	23.43
		23.43	23.21	22.42	23.97	25.58	26.43	27.96	26.88	27.44	27.06	25.58	23.44
		23.41	23.18	22.39	23.25	25.64	26.32	28.06	26.88	27.5	27.11	25.53	23.44
		23.33	23.17	22.38	23.55	25.61	26.41	27.96	26.88	27.5	27.11	25.49	23.46
		23.3	23.19	22.38	23.68	25.53	26.6	27.67	26.88	27.44	27.11	25.42	23.47
		23.35	23.23	22.39	23.57	25.4	26.72	27.47	26.88	27.5	27	25.41	23.49
		23.36	23.26	22.39	23.18	25.32	26.72	27.27	26.88	27.5	26.78	25.41	23.48
		23.38	23.23	22.4	23.02	25.05	26.75	27.27	26.78	27.5	26.63	25.43	23.46
		23.41	23.25	22.38	23.18	25.03	26.78	27.37	26.78	27.5	26.39	25.47	23.41
		23.43	23.27	22.38	23.23	24.83	26.86	27.27	26.78	27.5	26.72	25.52	23.38
		23.5	23.25	22.37	23.43	24.66	26.94	27.17	26.78	27.5	26.89	25.58	23.34
		23.56	23.24	22.37	23.64	25.01	27.01	27.08	26.68	27.5	26.89	25.61	23.32
		23.64	23.26	22.37	23.88	25.11	27.1	26.98	26.68	27.5	26.89	25.68	23.33
		23.67	23.23	22.38	24.09	25.04	27.14	26.98	26.68	27.5	26.66	25.71	23.33
		23.58	23.17	22.43	24.16	24.98	27.15	26.98	26.68	27.44	26.36	25.71	23.31
		23.49	23.12	22.52	24.22	24.95	27.09	26.98	26.78	27.44	26.35	25.68	23.31
		23.42	23.09	22.6	24.3	24.95	26.98	26.88	26.88	27.44	25.85	25.68	23.32
		23.41	23.08	22.69	24.44	25.08	26.65	26.98	26.88	27.17	25.79	25.67	23.31
		23.42	22.25	22.8	24.58	25.18	26.54	27.37	26.78	27.11	25.76	25.67	23.25
		23.41	22.22	22.95	24.65	25.28	26.3	27.67	26.78	27.11	25.91	25.67	23.27
		23.4	22.18	22.96	24.67	25.37	26.12	27.57	26.88	27.17	26.17	25.61	23.32
		23.4	22.17	22.95	24.69	25.45	25.88	28.06	26.78	27.22	26.55	25.56	23.37
		23.39	22.11	22.91	24.64	25.48	26.01	28.06	26.78	27.33	26.78	25.44	23.42
		23.38	22.07	22.84	24.55	25.53	26.24	27.96	26.78	27.39	26.89	25.29	23.45
		23.4	22.02	22.8	24.4	25.54	25.99	27.96	26.68	27.5	27	25.22	23.48
		23.4	21.99	22.83	24.32	25.54	25.91	27.86	26.68	27.61	27.06	24.79	23.5
		23.37	21.96	22.94	24.27	25.58	26.04	27.76	26.59	27.67	27.11	24.63	23.5
		23.42	21.99	22.91	24.25	25.58	26.3	27.57	26.59	27.67	27.11	24.75	23.49
		23.47	22.08	23.07	24.19	25.48	26.55	27.47	26.49	27.67	27	24.96	23.47
		23.49	22.17	23.12	24.11	25.24	26.7	27.37	26.49	27.67	26.83	25.17	23.46
		23.55	22.23	23.12	23.9	25.09	26.78	27.27	26.49	27.67	26.89	25.32	23.44
		23.57	22.32	23.17	23.63	24.98	26.88	27.27	26.49	27.67	26.72	25.29	23.44
		23.64	22.34	23.21	23.66	25.05	26.95	27.17	26.49	27.67	26.57	25.32	23.41
		23.81	22.4	23.26	23.83	25.22	27	27.17	26.49	27.67	26.67	25.46	23.42
		23.85	22.46	23.34	23.95	25.23	27	27.17	26.49	27.67	26.78	25.57	23.43
		23.87	22.64	23.38	24.12	25.2	27.04	27.08	26.49	27.72	26.83	25.67	23.43
		23.88	22.93	23.38	24.33	25.16	27.06	26.98	26.39	27.72	26.83	25.81	23.42
		23.89	22.68	23.41	24.39	25.18	27.06	26.88	26.39	27.72	26.72	25.95	23.39
		23.89	22.49	23.49	24.48	25.13	27.05	26.88	26.39	27.72	26.66	26	23.42
		23.84	22.45	23.45	24.62	25.08	27.09	26.98	26.49	27.72	26.63	26	23.41
		23.79	22.47	23.52	25.03	25.03	27.08	26.88	26.59	27.72	26.67	26.01	23.4
		23.76	22.43	23.68	25.13	25.01	26.98	26.88	26.59	27.72	26.64	25.99	23.41
		23.77	22.41	23.73	25.67	25.14	26.8	26.88	26.68	27.72	26.41	26.03	23.41
		23.72	22.37	23.84	25.46	25.3	27.33	27.27	26.68	27.72	26.67	26.03	23.45
		23.77	22.36	23.87	24.79	25.44	27.33	27.37	26.68	27.78	26.62	25.89	23.47
		23.79	22.36	23.97	24.39	25.45	27.33	27.76	26.59	27.83	26.78	25.62	23.52
		23.81	22.35	24.22	24.38	25.49	27.28	27.67	26.59	28	26.89	25.31	23.56
		23.78	22.35	24.08	24.38	25.48	27.22	27.96	26.59	28.06	26.94	25.22	23.63
		23.72	22.4	24.05	24.43	25.51	27.17	27.96	26.59	28.11	27	25.33	24.04
		23.72	22.44	23.92	24.34	25.54	27.06	27.86	26.49	28.11	27.06	25.34	24.22
		23.66	22.43	23.92	24.31	25.51	27.06	27.76	26.49	28.17	27.22	25.38	24.89
		23.59	22.46	23.9	24.36	25.48	27.11	27.57	26.49	28.17	27.11	25.36	24.93
		23.69	22.5	23.82	24.53	25.46	27.22	27.57	26.39	28.17	26.89	25.33	24.27
		23.73	22.56	23.81	24.66	25.43	27.22	27.37	26.39	28.17	26.78	25.33	24.18
		23.84	22.73	23.84	24.75	25.38	27.33	27.27	26.39	28.17	26.66	25.3	24.05
		24.18	22.71	23.89	24.59	25.34	27.39	27.27	26.39	28.17	26.54	25.25	24.02
		24.32	22.73	23.86	24.48	25.3	27.44	27.37	26.39	28.17	26.54	25.24	24.01
		24.28	22.69	23.85	24.62	25.26	27.56	27.37	26.29	28.17	26.43	25.23	23.99
		24.2	22.75	23.85	24.75	25.24	27.61	27.27	26.29	28.11	26.16	25.31	23.97
		24.19	22.76	23.85	24.89	25.22	27.61	27.17	26.29	28.06	26.41	25.42	23.94
		24.2	22.9	23.88	25.04	25.22	27.61	27.08	26.39	28	26.72	25.51	23.88
		24.19	23.05	23.89	25.32	25.23	27.56	27.08	26.39	27.94	26.89	25.58	23.83
		24.16	22.84	23.91	25.37	25.2	27.44	26.98	26.49	27.94	26.89	25.58	23.82
		24.13	22.64	23.97	25.34	25.14	27.33	26.98	26.78	27.89	26.89	25.54	23.84
		24.07	22.58	24.04	25.32	25.1	27.33	26.98	26.88	27.83	26.78	25.5	23.86
		23.92	22.48	24.11	25.31	25.1	27.28	26.98	26.98	27.83	26.78	25.47	23.86
		23.87	22.28	24.23	25.3	25.15	27.22	27.37	27.17	27.83	26.47	25.39	23.88
		23.87	22.2	24.39	25.34	25.21	27.17	27.67	27.08	27.78	26.36	25.35	23.93
		23.86	22.11	24.54	25.39	25.28	27.17	27.96	26.98	27.67	26.58	25.27	23.98
		23.86	22.09	24.68	25.17	25.3	27.11	27.57	26.98	27.67	26.78	25.27	24.07
		23.83	22.36	24.79	24.88	25.3	27.06	27.86	26.88	27.72	26.89	25.19	24.44
		23.82	22.49	24.9	24.9	25.31	27.06	27.57	26.88	27.83	27	25.31	25.01
		23.79	22.37	25.03	24.77	25.32	27	27.86	26.78	28	27.11	25.32	24.89
		23.58	22.43	24.82	24.7	25.33	26.89	27.86	26.88	28.06	27.11	25.31	24.82
		23.6	22.43	24.66	24.78	25.34	26.89	27.76	26.88	28.11	27.17	25.32	24.88
		23.66	22.03	24.39	24.86	25.31	27	27.67	26.78	28.17	27.22	25.3	24.9
		23.85	22.03	24.26	24.8	25.29	27.17	27.67	26.78	28.33	27.22	25.26	24.87
		24.02	22.3	24.27	24.58	25.25	27.28	27.37	26.68	28.33	27.22	25.21	24.84
		23.84	22.56	24.17	24.69	25.03	27.33	27.37	26.68	28.39	27.22	25.19	24.83
		23.84	22.76	24.14	24.32	24.82	27.44	27.27	26.68	28.22	27.17	25.2	24.79
		23.9	22.82	24.33	24.21	24.81	27.44	27.27	26.59	27.94	27.06	25.26	24.77
		23.96	22.93	24.34	24.37	24.66	27.5	27.27	26.59	28	26.89	25.3	24.9
		24.01	23	24.25	24.54	24.68	27.61	27.27	26.49	27.94	26.94	25.34	24.93
		24.06	23.06	24.04	24.66	24.7	27.67	27.27	26.49	27.94	26.89	25.4	24.93
		24.05	23.18	23.95	24.68	24.43	27.67	27.17	26.49	28	26.89	25.52	24.82
		24.09	23.08	23.83	24.77	24.62	27.61	27.08	26.49	28	26.89	25.7	24.79
		24.04	22.99	23.95	24.89	24.77	27.44	26.98	26.68	28	26.94	25.79	24.7
		23.9	22.75	24.12	25.01	24.61	27.33	27.08	26.68	28	27	25.83	24.62
		23.88	22.54	24.36	25.08	24.78	27.17	26.98	26.98	28	26.94	25.8	24.56
		23.94	22.47	24.57	25.16	24.79	27	26.98	27.57	28	26.94	25.77	24.59
		23.96	21.83	24.92	25.08	24.95	26.78	27.47	27.17	28	26.94	25.76	24.59
		24	21.91	25.16	24.94	25.14	26.64	27.96	27.17	28	26.94	25.72	24.58
		23.99	22.06	24.99	24.71	25.27	26.46	27.76	27.17	28.11	27	25.69	24.56
		23.95	22.12	25.11	24.62	25.37	26.67	27.86	27.17	28.11	27.06	25.67	24.53
		23.57	22.48	25.18	24.16	25.46	26.28	27.86	27.27	28.17	27.22	25.64	24.51
		23.4	22.66	25.42	23.61	25.62	26.06	27.86	27.27	28.28	27.28	25.64	24.29
		23.34	22.79	25.53	23.44	25.66	26.12	28.06	27.08	28.33	27.39	25.62	24.12
		23.46	23.06	25.35	23.67	25.72	26.66	28.16	26.98	28.39	27.39	25.58	24.11
		23.45	23.26	25.1	23.63	25.74	26.78	27.96	26.88	28.39	27.44	25.57	24.08
		23.29	23.37	25.04	23.72	25.75	27	27.76	26.88	28.39	27.39	25.52	23.91
		23.45	23.38	24.8	23.73	25.73	27.11	27.57	26.78	28.39	27.33	25.47	23.84
		23.59	23.34	24.76	24.03	25.68	27.33	27.37	26.68	28.33	27.33	25.39	23.82
		23.76	23.35	24.74	23.79	25.61	27.39	27.37	26.68	28.39	27.28	25.3	23.87
		24.06	23.42	24.69	23.56	25.52	27.39	27.37	26.68	28.33	27.22	25.3	23.86
		24.27	23.41	24.64	23.93	25.48	27.39	27.37	26.68	28.39	27.06	25.29	23.87
		24.42	23.39	24.59	23.98	25.45	27.33	27.27	26.68	28.39	27.06	25.26	23.83
		24.52	23.39	24.63	23.98	25.39	27.33	27.27	26.59	28.33	27	25.24	23.86
		24.54	23.43	24.61	24.14	25.33	27.39	27.27	26.59	28.06	27	25.29	23.95
		24.52	23.49	24.58	24.38	25.25	27.33	27.27	26.49	27.83	26.94	25.34	23.99
		24.52	23.54	24.61	24.56	25.14	27.28	27.17	26.59	27.67	26.89	25.37	23.99
		24.43	23.61	24.64	24.69	25.1	27.17	27.17	26.98	27.78	26.89	25.42	23.98
		24.4	23.69	24.9	24.67	25.13	27.11	27.08	26.98	27.78	26.83	25.44	23.92
		24.35	23.92	25.19	24.66	25.13	27.11	27.08	27.27	27.89	26.83	25.47	23.86
		24.29	24.06	25.28	24.72	25.15	26.94	27.08	27.57	28	26.83	25.47	23.92
		24.25	23.96	25.31	24.81	25.29	26.89	27.47	27.27	27.94	26.89	25.44	23.89
		24.21	23.88	25.38	24.83	25.39	26.72	28.16	27.76	27.94	26.89	25.41	23.88
		24.18	23.75	25.44	24.6	25.42	26.72	28.26	27.76	28.06	26.94	25.38	23.91
		24.19	23.63	25.56	24.4	25.5	26.89	28.56	27.67	28.17	26.94	25.33	23.92
		24.18	23.58	25.58	24.14	25.47	26.72	28.66	27.57	28.22	26.94	25.32	23.94
		24.12	23.52	25.48	23.69	25.46	26.57	27.96	27.37	28.39	27.06	27.33	24.4
		24.11	23.38	25.49	23.58	25.43	26.72	28.16	27.17	28.33	27.06	27.44	24.37
		24.12	23.29	25.47	24.17	25.42	26.46	28.36	27.08	28.44	27	27.61	24.58
		24.17	23.22	25.39	24.36	25.39	26.54	28.26	26.88	28.5	27	27.78	24.82
		24.23	23.17	25.13	24.11	25.36	26.72	28.26	26.78	28.5	27.17	28	24.66
		24.29	23.15	25.04	23.88	25.36	26.83	28.06	26.78	28.72	27.28	27.94	24.52
		24.37	23.05	24.96	23.68	25.33	26.94	27.86	26.68	28.94	27.22	27.94	24.28
		24.42	22.65	24.94	23.72	25.34	27.06	27.67	25.41	28.89	27.28	27.89	24.19
		24.43	22.76	24.89	23.6	25.32	27.17	27.47	25.46	28.83	27.22	28	24.12
		24.48	22.89	24.85	23.88	25.26	27.17	27.47	25.53	28.78	27.22	27.94	24.11
		24.54	22.81	24.86	24.17	25.14	27.22	27.47	25.81	28.72	27.17	27.83	24.11
		24.45	22.8	24.81	24.48	25.03	27.22	27.47	26.25	28.61	27.11	27.72	24.11
		24.35	22.99	24.6	24.7	25.07	27.28	27.47	26.54	28.61	27.11	27.67	24.09
		24.38	23.13	24.74	24.79	25.13	27.22	27.47	26.64	28.28	27.06	27.61	24.08
		24.43	23.27	24.88	24.91	25.1	27.22	27.47	26.67	28.17	27	27.5	24.03
		24.41	23.43	25.22	25.07	25.1	27.22	27.47	26.72	28.33	27.06	27.33	24.01
		24.38	23.62	25.37	25.18	25.07	27.22	27.37	26.78	28.44	27	27.22	24.03
		24.26	23.64	25.47	25.24	25.06	27.17	27.37	26.78	28.78	27	27.28	23.99
		24.13	23.89	25.66	25.31	25.08	27.06	27.37	26.78	28.78	27.06	27.44	23.98
		24.02	23.75	25.79	25.33	25.17	27	27.57	26.89	28.78	27	27.44	23.97
		23.97	23.69	25.89	25.31	25.3	26.94	27.76	26.67	28.72	27.06	27.39	23.94
		23.94	23.56	25.94	25.18	25.41	26.89	27.96	26.34	28.83	27.06	27.33	23.92
		23.85	23.27	26.01	25.02	25.65	26.89	28.06	26.07	29	27.11	27.39	23.98
		23.81	22.96	26.02	24.91	25.56	26.89	27.76	25.89	29.17	27	27.39	24.06
		23.83	22.73	25.71	24.68	25.56	26.89	27.86	25.82	29.22	27.06	27.44	24.18
		23.85	22.54	25.44	24.57	25.63	26.89	27.96	25.77	29.22	27.06	27.5	24.33
		23.87	22.37	25.11	24.43	25.67	26.83	27.86	25.57	29.28	27.06	27.5	24.42
		23.82	22.11	24.97	24.52	25.67	26.78	27.86	25.44	29.28	27	27.56	24.44
		23.79	22.11	24.98	24.74	25.66	26.83	27.96	25.34	29.28	27	27.56	24.36
		23.78	22.2	24.96	24.71	25.65	26.89	27.76	25.33	29.28	27	27.61	24.27
		23.83	22.29	24.86	24.69	25.59	27	27.57	25.42	29.22	27	27.67	24.22
		24.04	22.3	24.86	24.68	25.49	27.17	27.47	25.45	29.22	27	27.61	24.19
		24.19	22.18	24.77	24.66	25.26	27.28	27.47	25.48	29.17	27	27.56	24.18
		24.23	22.09	24.81	24.68	25.16	27.28	27.47	25.58	29.17	27.06	27.39	24.14
		24.31	21.91	24.89	24.72	25.13	27.39	27.37	25.76	29	27	27.33	24.1
		24.21	21.78	24.94	24.86	25.04	31.39	27.37	26.04	28.72	26.94	27.44	24.07
		24.14	21.72	24.92	24.92	25.05	31.5	27.37	26.23	28.5	27	27.39	24.04
		24.11	21.88	24.95	24.89	24.92	27.33	27.37	26.34	28.28	27	27.39	24.01
		24.09	22.14	25.08	24.91	24.73	27.22	27.37	26.4	28.17	27	27.39	23.96
		24.04	22.49	25.24	24.92	24.61	27.28	27.27	26.42	28.06	27	27.39	23.91
		23.96	22.79	25.24	24.93	24.48	27.28	27.27	26.57	28.11	27	27.39	23.86
		23.94	23	25.19	25.04	24.63	27.22	27.27	26.78	28.17	27	27.33	23.8
		23.96	22.84	25.12	25.4	24.93	27.17	27.27	26.89	28.5	27	27.33	23.79
		23.85	22.55	25.14	25.68	25.02	27.06	27.47	26.83	28.61	27.06	27.06	23.81
		23.78	22.48	25.28	25.56	25.25	27	27.76	26.83	28.56	27.06	26.61	23.84
		23.7	22.56	25.49	25.55	25.44	26.94	27.96	26.89	28.56	27.17	26.27	23.92
		23.68	22.45	25.55	25.56	25.54	26.94	28.06	26.83	28.72	27.22	26.31	23.99
		23.72	22.41	25.57	25.57	25.58	26.94	28.16	26.78	28.89	27.28	26.44	24.07
		23.74	22.44	25.54	25.47	25.64	26.89	28.06	26.72	29	27.39	26.67	24.14
		23.76	22.28	25.49	25.37	25.76	26.94	27.76	27.11	29.06	27.56	27	24.17
		23.75	21.93	25.44	25.33	25.83	26.94	27.76	27	29.17	27.67	27.28	24.2
		23.71	21.38	25.36	25.23	25.81	26.89	27.86	27	29.17	27.67	27.5	24.25
		23.71	22.18	21.17	25.19	25.77	26.78	27.76	27	29.22	27.72	27.56	24.21
		23.73	22.2	21.23	25.19	25.73	26.72	27.57	26.78	29.22	27.78	27.67	24.14
		23.79	22.13	21.32	25.11	25.73	26.94	27.47	26.67	29.28	27.78	27.61	24.11
		23.86	22	21.18	24.96	25.71	27.28	27.47	26.67	29.39	27.72	27.33	24.07
		23.99	21.8	21.01	24.86	25.69	27.5	27.37	26.78	29.33	28.28	27.06	24.03
		24.11	21.73	20.81	24.82	25.75	27.56	27.37	27.17	29	27.72	26.78	25.56
		24.16	21.68	20.66	24.99	24.93	27.39	27.37	27.28	28.5	27.67	26.63	25.44
		24.09	21.8	20.73	25.2	24.99	27.5	27.61	27.5	28.39	28.28	26.51	25.45
		24.02	21.89	20.58	25.5	25	27.5	27.56	27.72	28.22	28.11	26.41	25.24
		23.95	22.2	20.71	25.49	25.05	27.56	27.56	27.78	28.67	27.83	26.39	24.98
		23.91	22.37	21.13	25.64	24.98	27.56	27.5	27.78	28.83	28.11	26.54	24.85
		23.86	22.39	21.66	25.64	25.27	27.56	27.44	27.83	28.56	28.11	26.66	24.82
		23.83	22.28	14.94	25.65	25.47	27.5	27.22	27.83	28.5	28.11	26.57	24.93
		23.82	22.24	22.27	25.83	25.08	27.39	27.22	27.83	28.61	28.17	26.72	24.89
		23.79	22.23	22.51	25.88	25.29	27.33	27.33	27.83	28.61	28.28	26.56	24.92
		23.62	22.23	22.48	25.88	25.18	27.28	27.39	27.83	28.56	28.33	26.33	25
		23.28	22.22	22.32	25.9	25.28	27.22	27.5	27.83	28.61	28.44	26.31	24.94
		23.22	22.21	22.55	25.87	25.49	27.17	27.61	27.72	28.61	28.56	26.64	24.97
		23.2	22.17	22.41	25.81	25.6	27.11	27.78	27.56	28.72	28.61	26.94	25.02
		23.33	22.08	22.36	25.72	25.63	27.11	27.94	27.39	28.89	28.67	26.94	25.11
		23.07	22.01	22.34	25.63	25.74	27.06	27.94	27.33	29	28.67	26.89	25.2
		22.92	21.97	22.37	25.61	25.81	27.06	27.94	27.11	29.11	28.67	26.94	25.24
		22.99	21.83	22.38	25.62	25.87	26.94	27.89	27.17	29.17	28.67	26.94	25.13
		23.32	21.14	21.68	25.45	26.01	26.94	27.94	27.39	29.22	28.72	27	25.03
		23.54	21.11	21.08	25.37	26.15	27.22	27.94	27.11	29.22	28.72	27.06	24.94
		23.66	20.99	21.39	25.28	26.39	27.61	28.11	27.06	29.28	28.5	27.11	24.84
		23.76	20.96	21.53	25.27	26.33	27.89	28.11	27	29.28	28.22	27.11	24.67
		23.84	20.98	21.25	25.36	26.01	27.94	27.83	26.89	29.22	28.11	27.11	24.71
		23.92	20.89	21.7	25.38	25.4	27.83	27.94	27	29.22	28.17	27.11	24.69
		23.97	21.26	21.83	25.39	25.11	27.94	28	27.39	29.17	27.94	27.11	24.56
		24.04	21.15	21.83	25.47	24.86	28.06	27.89	27.56	29.17	27.83	27.06	24.27
		24.1	21.17	21.81	25.76	24.9	28	27.94	27.72	28.89	27	27.11	24.42
		24.12	21.28	21.83	26.02	24.96	28	27.94	27.89	28.56	27.5	27.11	24.04
		23.98	21.34	21.91	26.13	25.39	27.89	27.89	27.94	28.39	28	27	24.22
		23.89	21.44	22.03	26.15	25	27.78	27.83	28	28.5	27.94	26.83	24.37
		23.83	21.42	22.16	26.08	25.39	27.72	27.78	28.11	28.61	27.78	26.83	24.49
		23.79	21.31	22.18	26.06	25.27	27.72	27.78	28.17	28.72	27.22	26.83	24.75
		23.6	20.94	22.16	26.04	25.22	27.67	27.61	28.11	28.67	27.5	26.94	24.91
		23.29	20.87	22.57	26.04	25.41	27.67	27.61	28.06	28.67	27.78	27.22	24.9
		23.36	21.13	23.01	26.01	25.58	27.61	27.78	28.06	28.61	28.11	27.17	25.12
		23.44	21.58	23.46	26.11	25.69	27.39	27.83	28	28.39	28.22	27.22	25.17
		23.63	21.84	23.64	26.24	25.83	27.28	28.06	28	28.56	28.33	27.22	25.21
		23.7	21.99	23.54	26.3	26.01	27.33	28.17	28	28.61	28.44	27.28	25.28
		23.69	22.11	23.22	26.09	26.03	27.28	28.17	27.78	28.78	28.44	27.39	25.36
		23.56	22.17	22.86	25.84	26.06	27.11	28.17	27.56	28.89	28.5	27.44	25.47
		23.08	22.04	22.43	25.62	26.09	26.94	28.22	27.33	28.94	28.56	27.5	25.46
		22.78	21.81	22.2	25.42	26.16	26.72	28.22	27.28	29.11	28.67	27.56	25.47
		22.5	21.61	22.01	25.27	26.06	26.78	28.22	27.22	29.11	28.5	27.67	25.43
		22.82	21.37	21.99	25.54	26.03	27.22	28.28	27.39	29.17	28.22	27.78	25.41
		23.19	21.32	21.73	25.66	26.03	27.5	28.22	27.56	29.17	28.17	27.83	25.37
		23.56	21.34	21.79	25.63	25.89	27.67	28.17	27.39	29.11	28.11	27.83	25.34
		23.85	21.29	21.92	25.58	25.67	27.89	28.17	27.44	29.11	27.89	27.83	25.27
		23.92	21.16	21.9	25.45	25.44	27.94	28.06	27.33	28.89	27.56	27.78	25.13
		23.97	21.12	21.33	25.32	25.52	27.94	28.06	27.22	28.56	27.33	27.67	25.09
		24.14	21.08	21.01	25.51	25.55	28	28.11	27.33	28.28	27.5	27.56	25.04
		24.37	21.2	20.84	25.86	25.52	27.94	28.06	27.83	28.22	27.11	27.5	24.95
		24.19	21.65	20.73	26.15	25.52	27.83	27.94	28.17	28.44	27	27.5	24.99
		23.94	21.73	20.73	26.18	25.58	27.83	27.83	28.22	28.33	27.17	27.39	25.01
		23.74	21.88	20.91	26.34	25.59	27.78	27.83	28.22	28.11	27.56	27.33	24.76
		23.64	21.93	21.37	26.37	25.62	27.78	27.83	28.28	27.83	27.78	27.28	24.74
		23.66	21.94	21.71	26.35	25.64	27.72	27.78	28.33	27.44	27.78	27.22	24.56
		23.38	21.83	21.94	26.38	25.67	27.67	27.61	28.33	27.33	27.83	27.22	24.81
		22.77	21.77	22.06	26.39	25.69	27.61	27.5	28.28	27.56	28	27.17	24.93
		22.7	21.11	22.13	26.4	25.76	27.56	27.56	28.22	27.44	28.17	27.17	24.96
		22.54	20.76	22.37	26.36	25.85	27.56	27.89	28.17	27.89	28.28	27.11	24.99
		22.57	20.88	22.71	26.29	26.31	27.44	28.06	28.17	27.72	28.28	27.06	25.02
		22.53	21.07	23.21	26.19	25.99	27.39	28.22	28.11	28	28.28	27	25.05
		22.98	21.19	22.98	26.13	25.81	27.39	28.28	28.11	28.33	28.33	26.72	25.11
		23.46	21.22	22.58	26.12	25.82	27.22	28.33	28.06	28.56	28.39	26.89	25.17
		23.38	21.56	22.3	26.08	25.89	27.17	28.56	28.11	28.67	28.28	27.17	25.21
		23.18	21.68	22.11	25.82	26.06	27	28.78	28.11	28.72	28.06	27.33	25.21
		23.37	21.51	21.66	25.44	26.12	27.06	28.83	28.17	28.72	27.83	27.56	25.19
		23.47	21.44	21.12	25.14	26.13	27.22	28.78	28	28.78	27.83	27.56	25.17
		23.52	21.38	21.24	25.14	26.02	27.39	28.83	28	28.78	27.83	27.5	25.13
		23.61	21.25	21.33	24.99	25.94	27.5	28.72	28	28.78	27.83	27.44	25.07
		23.71	21.16	21.16	24.88	25.93	27.67	28.72	28	28.83	27.83	27.39	25.02
		23.79	20.93	21.16	24.98	25.91	27.89	28.56	28	28.83	27.78	27.33	25
		23.86	20.76	21.12	24.84	25.85	28.06	28.33	27.94	28.5	27.72	27.33	24.98
		24	20.74	21.08	25.37	25.83	28.17	28.22	28.06	28.39	27.72	27.28	24.93
		23.94	20.78	21.06	25.51	25.77	28.17	28.28	28.22	28.5	27.72	27.22	24.91
		23.82	20.87	21.14	25.81	25.8	28.11	28.11	28.33	28.56	27.78	27.22	24.91
		23.63	20.88	21.21	26.01	25.81	28.11	27.78	28.44	28.5	27.78	27.22	24.87
		23.53	20.85	21.27	26.02	25.6	28.11	27.72	28.39	28.33	27.83	27.11	24.81
		23.48	20.83	21.28	26.07	25.6	28.06	28.11	28.44	28	27.83	26.94	24.81
		23.36	20.77	21.47	26.08	25.63	28	28	28.56	27.61	27.94	27	24.78
		23.31	20.79	21.91	26.07	25.59	27.94	28	28.56	27.39	28.06	27	24.79
		23.32	20.9	22.16	26.08	25.46	27.89	28	28.56	27.33	28.11	27	24.67
		23.32	21.08	22.36	26.09	25.32	27.89	28	28.56	27.56	28.17	27	24.55
		23.31	21.45	22.47	26.07	25.34	27.83	28.11	28.5	27.5	28.22	27	24.86
		23.29	21.79	22.42	26.06	25.33	27.78	28.11	28.44	27.94	28.11	26.94	24.94
		23.27	22.03	22.32	25.73	25.32	27.72	28.22	28.39	28.5	28.11	27	25.02
		23.23	22.39	22.11	25.46	25.44	27.67	28.11	28.33	28.67	28.06	27	25.13
		22.85	22.74	21.91	25.23	25.51	27.5	28.17	28.33	28.78	27.94	27.06	25.19
		22.77	22.91	21.63	25.06	25.49	27.39	28.22	28.33	28.89	27.61	27.17	25.16
		22.99	22.59	21.54	24.96	25.49	27.39	28.28	28.33	28.94	27.44	27.44	25.14
		23.21	22.12	21.47	24.81	25.51	27.5	28.22	28.22	29	27.5	28	25.13
		23.38	21.72	20.92	24.73	25.49	27.61	28.11	28.17	29.11	27.39	28.06	25.14
		23.49	21.39	21.26	24.58	25.48	27.78	28.17	28.17	29.11	27.22	28	25.16
		23.53	21.27	21.01	24.59	25.45	27.94	28.33	28.06	29.11	27.33	28	25.12
		23.54	21.15	21.13	24.66	25.39	28.11	28.39	27.94	29.06	27.22	27.89	25.05
		23.54	21	21.18	24.68	25.28	28.22	28.44	27.94	29.06	27.17	27.78	24.98
		23.51	20.96	20.76	24.75	25.31	28.28	28.39	31.61	28.94	27.22	27.72	24.89
		23.44	20.92	20.6	25.08	25.33	28.39	28.39	32.67	28.72	27.44	27.67	24.66
		23.36	20.88	20.76	25.25	25.33	28.44	28.33	32.56	28.44	27.11	27.61	24.49
		23.27	20.85	20.93	25.56	25.34	28.5	28.22	33.33	28.39	27.5	27.56	24.55
		23.23	20.81	21.05	25.86	25.23	28.44	28.11	33.72	28.33	27.5	27.5	24.44
		23.23	20.74	21.08	25.86	25.11	28.39	28.06	34.06	28.44	27.5	27.39	24.24
		23.28	20.68	21.52	25.92	25.01	28.33	27.94	28.33	28.44	27.44	27.39	24.11
		23.3	20.7	21.8	25.96	24.79	28.33	27.89	28.56	28.44	27.33	27.39	24.34
		23.27	20.93	21.99	25.94	24.26	28.33	27.83	28.78	28.39	27.61	27.39	24.59
		23.27	21.23	22.18	26.02	24.44	28.28	27.78	28.72	28.33	28	27.39	24.53
		23.27	21.34	22.29	26.13	24.67	28.22	27.83	28.61	27.89	28.06	27.33	24.66
		23.27	21.42	22.25	25.72	24.74	28.22	28.06	28.56	27.5	28	27.33	24.94
		23.26	21.51	22.42	25.37	24.93	28.11	28.39	28.5	27.5	28.11	27.28	24.99
		23.26	21.68	22.38	25.27	25.11	28.06	28.56	28.33	28.06	28.11	27.22	25.04
		23.27	21.79	22.09	24.98	25.25	27.94	28.61	28.39	28.44	28.06	27.22	25.08
		23.26	21.75	21.97	24.83	25.49	27.83	28.67	28.33	28.61	28.06	27.28	25.16
		23.28	22.15	21.98	24.73	25.5	27.72	28.67	28.22	28.72	28	27.5	25.17
		23.31	21.99	21.78	24.69	25.46	27.61	28.72	28.22	28.83	28	27.67	25.18
		23.36	21.99	21.62	24.68	25.47	27.61	28.72	28.22	28.94	28	27.78	25.16
		23.4	22.14	21.37	24.64	25.53	27.78	28.72	28.22	29	27.94	27.83	25.13
		23.44	22.04	20.92	24.58	25.29	27.94	28.56	28.22	29.06	27.94	27.78	25.12
		23.47	21.92	20.83	24.55	24.96	28.11	28.44	28.44	29.11	27.94	27.78	25.09
		23.53	21.71	20.96	24.5	24.91	28.28	28.39	37.11	28.94	27.89	27.78	24.99
		23.62	21.22	21.13	24.7	25.15	28.39	28.22	28.39	28.39	27.89	27.89	24.98
		23.64	21.03	21.03	24.62	25.19	28.44	28.17	28.44	28.39	27.67	27.78	25.03
		23.61	21.19	20.87	24.94	25.14	28.5	28.06	28.44	28.28	27.39	27.56	25.02
		23.61	21.13	20.77	25.19	25.12	28.5	28	29.22	27.94	27.39	27.44	24.81
		23.66	21.01	20.91	25.42	24.99	28.5	27.94	28.78	28.11	27.56	27.33	24.49
		23.59	20.96	20.98	25.62	24.91	28.5	27.94	28.78	28.22	27.67	27.33	24.59
		23.58	20.95	20.96	25.73	24.92	28.39	27.94	28.72	28.28	27.78	27.17	24.74
		23.56	20.99	21.24	25.92	24.97	28.28	27.89	28.67	28.22	27.89	27.17	24.75
		23.52	20.98	21.37	26.23	24.92	28.22	27.89	28.61	28.17	28.06	27.22	24.83
		23.44	20.98	21.57	26.27	24.9	28.17	27.78	28.56	28.17	28.22	27.22	24.88
		23.04	21.03	21.77	26.07	24.89	28.11	27.67	28.56	28.17	28.28	27.22	24.93
		23.02	21.37	21.89	26.03	24.99	28.11	27.72	28.61	28.17	28.28	27.22	24.99
		23.08	21.62	21.95	25.98	25.19	27.94	28	28.67	28.17	28.22	27.17	25.04
		23.03	21.78	22.02	25.88	25.29	27.89	28.28	28.61	28.22	28.22	27.06	25.11
		23.02	21.84	21.96	25.73	25.42	27.83	28.39	28.56	28.33	28.22	27.06	25.08
		22.94	22.13	21.84	25.46	25.52	27.67	28.56	28.61	28.44	28.28	27.11	25.08
		22.72	22.44	21.71	25.37	25.58	27.5	28.56	28.44	28.5	28.28	27.22	25.18
		22.68	22.48	21.62	25.27	25.77	27.56	28.72	28.33	28.5	28.28	27.28	25.22
		22.84	22.55	21.59	25.18	25.8	27.61	28.83	28.17	28.61	28.17	27.72	25.24
		23.01	22.36	21.54	24.64	25.81	27.61	28.83	28.17	28.61	28.22	28.28	25.22
		23.15	22.29	21.41	24.59	25.77	27.72	28.83	28.22	28.61	28.17	28.39	25.11
		23.28	22.23	21.32	24.51	25.78	27.83	28.83	34.83	28.61	28.06	28.33	25.02
		23.45	22.28	21.17	24.49	25.77	28	28.78	31	28.61	28	28.22	25.03
		23.47	22.29	21.03	24.41	25.73	28.17	28.72	29.17	28.67	27.56	28.17	25.1
		23.48	22.26	20.91	24.22	25.72	28.17	28.72	29.17	28.56	27.44	28.17	25.11
		23.53	22.24	20.94	24.5	25.63	28.17	28.72	29.11	28.33	27.44	28	24.83
		23.52	22.28	20.99	24.73	25.53	28.28	28.67	29.11	28.17	27.61	27.83	24.94
		23.48	22.29	21.19	24.92	25.49	28.44	28.5	29.06	28	27.56	27.78	24.87
		23.46	22.34	21.31	25.14	25.43	28.61	28.33	29.06	27.89	27.56	27.72	24.84
		23.39	22.28	21.38	25.37	25.32	28.72	28.17	29	27.72	27.61	27.56	24.92
		23.28	22.29	21.53	25.49	25.32	28.61	27.94	28.94	27.78	27.67	27.5	24.93
		23.28	22.22	21.8	25.58	25.38	28.72	27.56	28.89	27.61	27.78	27.39	24.91
		23.19	22.06	22.06	25.66	25.33	28.61	27.17	28.89	27.67	27.89	27.33	24.86
		22.88	22.05	22.43	25.68	25.27	28.39	27.17	28.83	27.78	28	27.39	24.83
		22.62	22.08	22.53	25.53	26.58	28.17	27	28.83	27.89	28.22	27.39	24.86
		22.61	22.22	22.56	25.45	25.26	28.06	27.06	28.67	28	28.39	27.39	24.86
		22.68	22.28	22.61	25.24	26.17	27.89	27.17	28.33	28	28.39	27.33	24.98
		22.82	22.32	22.63	24.9	25.56	27.94	27.89	28.28	28	28.39	27.33	25.14
		22.95	22.36	22.57	24.73	25.77	27.83	28.22	28.28	28.17	28.33	27.28	25.34
		23.04	22.38	22.31	24.54	25.98	27.78	28.56	28.11	28.22	28.39	27.33	25.47
		23.08	22.36	22.04	24.58	26.1	27.72	28.67	28.11	28.33	28.33	27.39	25.57
		23.11	22.34	21.92	24.92	26.11	27.67	28.78	31.22	28.39	28.33	27.44	25.66
		23.12	22.27	21.87	24.77	26.33	27.61	28.89	30.22	28.44	28.33	27.5	25.75
		23.17	22.38	21.86	24.69	26.4	27.61	28.67	29.56	28.56	28.33	27.67	25.74
		23.27	22.4	21.64	24.65	26.44	27.72	28.61	29.5	28.56	28.28	27.89	25.73
		23.46	22.44	21.44	24.52	26.51	27.89	28.61	29.44	28.61	28.28	27.83	25.63
		23.72	22.49	21.38	24.45	26.41	28	28.56	29.22	28.61	28.28	27.94	25.62
		24.08	22.42	21.3	24.75	26.31	28.06	28.28	37.11	28.67	28.28	28	25.58
		24.23	22.3	21.31	24.66	26.17	28.11	27.94	29.17	28.61	28.28	27.89	25.49
		24.37	22.29	21.32	24.63	26.02	28.11	28.17	29.56	28.06	28.17	27.78	25.43
		24.47	22.27	21.13	24.47	25.94	28.22	28.17	29.33	27.72	28.17	27.72	25.48
		24.46	22.32	21.13	24.62	25.91	28.28	27.56	29.33	27.56	28.06	27.72	25.47
		24.4	22.27	21.34	24.72	25.77	28.33	27.33	29.56	27.39	28	27.72	25.46
		24.38	22.21	21.39	25	25.69	28.33	27.5	29.72	27.39	27.94	27.78	25.47
		23.96	22.35	21.43	25.28	25.58	28.28	27	31.06	27.44	27.89	27.78	25.49
		23.9	22.49	21.66	25.52	25.53	28.22	27.17	32.28	27.22	27.89	27.78	25.51
		23.84	22.66	21.98	25.72	25.49	28.17	27.06	29.28	27.11	27.89	27.67	25.5
		23.82	22.76	22.34	25.79	25.28	28.11	26.78	29.11	27.17	27.94	27.61	25.47
		23.72	22.74	22.44	25.7	25.21	27.94	26.89	29.17	27.22	28.33	27.61	25.47
		23.67	22.81	22.39	25.54	25.56	27.67	27.33	29.17	27.56	28.5	27.61	25.49
		23.76	23	22.39	25.31	27.72	27.78	27.72	29.11	27.44	28.61	27.56	25.59
		23.83	22.99	22.54	24.92	25.89	27.78	28.06	28.94	27.11	28.61	27.5	25.68
		23.84	23.11	22.62	24.53	26.04	27.78	28.11	28.78	27.39	28.61	27.44	25.78
		23.8	23.37	22.43	24.31	26.22	27.67	28.17	28.83	27.78	28.61	27.5	26.22
		23.85	23.49	22.14	24.2	26.06	27.56	28.22	28.72	28.22	28.56	27.61	26.41
		23.88	23.44	21.88	24.21	26	27.5	28.22	28.33	28.33	28.44	27.78	26.51
		24.1	23.29	21.74	24.06	26.01	27.56	28.17	28.33	28.39	28.33	27.78	26.52
		24.12	23.21	21.79	24.03	25.89	27.61	28.17	28.56	28.44	28.28	27.83	26.41
		24.18	23.07	21.96	24.04	25.87	27.72	28.11	28.72	28.44	28.22	27.89	26.22
		24.33	22.94	21.72	24.09	25.73	27.89	28.11	28.89	28.56	28.22	27.94	26.18
		24.31	22.86	21.24	24.23	25.77	28	28	29	28.67	28.22	28	26.12
		24.3	22.83	21.14	24.21	25.71	28.11	28	29.39	28.44	28.22	28	26.06
		24.29	22.81	21.18	24.32	25.77	28.06	27.94	29.44	28.06	28.17	28	26.03
		24.21	22.72	21.07	24.56	25.71	28.11	28.06	29.5	27.72	28.17	27.89	25.96
		24.17	22.66	20.97	24.69	25.66	28.11	28.11	29.5	27.5	28.17	27.83	25.99
		24.15	22.57	21.18	24.77	25.49	28.17	28.06	29.5	27.33	28	27.61	26.07
		24.18	22.57	21.42	24.93	25.35	28.22	28.06	29.39	27.22	28	27.61	26.11
		24.48	22.58	21.68	25.12	25.29	28.28	28	29.33	27.33	27.94	27.61	26.13
		24.41	22.71	21.91	25.32	25.29	28.28	27.89	29.22	27.17	27.94	27.61	26.13
		24.13	22.84	22.22	25.37	25.31	28.22	27.89	29.22	27.11	28	27.5	26.12
		23.84	23.14	22.36	25.5	25.26	28.06	27.83	29.17	26.89	28.11	27.5	26.08
		23.76	23.83	22.62	25.62	25.29	27.67	27.83	29.11	26.89	28.22	27.5	26
		23.8	23.73	22.93	25.67	25.41	27.33	27.94	29.11	26.89	28.39	27.44	25.97
		23.79	23.29	22.83	25.48	25.62	26.94	28.06	29.06	26.94	28.17	27.39	25.97
		23.78	23.02	22.88	25.21	25.78	27.22	28.28	29	27	28.06	27.33	25.98
		23.91	23.18	22.85	24.9	26.13	27.5	28.39	28.94	26.89	28.44	27.33	26.07
		23.87	23.29	23	24.42	26.06	27	28.44	28.83	27.17	28.72	27.33	26.27
		23.94	23.43	22.88	23.94	26.51	26.53	28.56	28.78	27.61	28.83	27.39	26.32
		24	23.76	23.01	23.83	26.56	27.17	28.56	28.78	28	28.83	27.44	26.41
		24.08	24.27	22.72	23.84	26.63	27.06	28.67	28.83	28.22	28.78	27.56	26.53
		24.44	24.31	22.39	24.01	26.67	27.39	28.67	28.94	28.28	28.67	27.72	26.72
		24.48	23.85	22.27	24.17	26.63	27.56	28.67	29.06	28.28	28.61	27.78	26.54
		24.39	23.22	22.27	23.69	26.61	27.61	28.61	29.17	28.33	28.67	27.78	26.34
		24.39	23.63	22.26	23.44	27.39	27.72	28.5	29.17	28.33	28.67	27.72	26.2
		24.35	23.46	22.23	23.46	30.33	27.89	28.44	29.22	28.39	28.61	27.72	26.11
		24.31	23.3	22.16	23.6	26.56	28	28.39	29.33	28.5	28.61	27.67	26.14
		24.27	23.11	21.84	23.93	26.54	27.94	28.39	29.39	28.44	28.61	27.61	26.08
		24.23	23.09	21.97	24.12	26.54	27.94	28.33	29.39	28.28	28.56	27.61	25.94
		24.22	23.09	22.01	24.33	26.52	28	28.33	29.33	28.17	28.5	27.56	25.99
		24.12	23.01	21.89	24.14	26.4	28.06	28.28	29.28	27.89	28.39	27.5	25.96
		24.14	22.93	21.99	24.31	26.21	28.17	28.22	29.22	27.78	28.33	27.44	25.97
		24.19	23.03	22.13	24.57	25.88	28.17	28.11	29	27.67	28.17	27.39	25.99
		24.18	23.41	22.28	24.83	25.57	28.11	28	28.78	27.67	28.28	27.39	26.03
		24.18	23.66	22.42	24.94	25.6	28	28.11	28.67	27.67	28.28	27.44	26.03
		24.18	24.17	22.62	25.01	25.4	28	28.11	28.72	27.83	28.33	27.44	26.02
		24.12	24.43	22.59	25.2	25.33	27.78	28.17	28.94	27.83	28.33	27.39	26.03
		23.97	24.83	22.61	25.4	25.47	27.5	28.28	28.94	27.56	28.39	27.39	26.06
		23.82	24.96	22.74	25.39	25.77	27.17	28.39	28.89	27.67	28.5	27.39	26.08
		23.65	24.85	22.69	25.18	25.63	27.11	28.5	28.78	27.72	28.5	27.33	26.11
		23.72	24	22.58	24.98	26.24	27.33	28.44	28.61	27.78	28.44	27.39	26.07
		23.86	23.61	22.56	24.69	26.55	27.44	28.5	28.72	27.72	28.39	27.39	26.12
		23.9	23.4	22.51	24.19	26.58	27.28	28.61	28.72	27.78	28.28	27.44	26.22
		23.91	23.37	22.47	24.26	26.67	27.28	28.72	28.67	28.11	28.17	27.44	26.55
		23.97	23.28	22.38	23.96	26.72	27.22	28.83	28.67	28.5	28.11	27.56	26.67
		24	23.29	22.3	23.98	26.67	27.22	28.83	28.78	28.5	28.06	27.67	26.67
		24.02	23.21	22.26	24.09	26.63	27.28	28.83	28.83	28.44	28.06	27.67	26.67
		24.02	23.34	22.25	24.54	26.65	27.33	28.78	28.94	28.44	28.06	27.72	26.59
		24.07	23.32	22.23	24.64	26.72	27.5	28.72	29.06	28.39	28.06	27.72	26.49
		24.07	23.32	22.21	24.61	26.72	27.61	28.72	29.11	28.33	28.11	27.67	26.41
		24.11	23.36	22.17	24.56	26.78	27.67	28.56	29.17	28.39	28.06	27.56	26.39
		24.12	23.37	22.17	24.36	26.78	27.67	28.22	29.22	28.44	28.06	27.5	26.37
		24.09	23.36	22.13	24.43	26.63	27.67	27.94	29.28	28.33	28	27.44	26.33
		24.07	23.37	22.13	24.6	26.62	27.67	27.72	29.28	27.94	27.89	27.44	26.31
		24.05	23.35	21.9	24.66	26.55	27.61	27.78	29.22	27.61	27.89	27.33	26.28
		23.97	23.3	21.95	24.87	26.53	27.61	27.78	29.28	27.44	27.83	27.33	26.25
		23.88	23.35	22.08	25.04	26.54	27.56	27.83	29.22	27.5	27.89	27.33	26.17
		23.86	23.42	22.2	25.06	26.46	27.56	28.06	28.94	27.83	28	27.22	26.09
		23.8	23.68	22.33	25.37	26.39	27.44	28.11	28.78	27.78	28.11	27.11	26.07
		23.78	24.13	22.37	25.51	26.38	27.39	27.83	28.72	27.56	28.22	27.11	26.06
		23.76	24.08	22.39	25.62	26.39	27.17	28.11	28.72	27.5	28.33	27.17	26.12
		23.73	23.95	22.51	25.85	26.42	27.17	28.28	28.78	27.72	28.39	27.17	26.18
		23.78	23.82	22.71	25.88	26.51	27.28	28.39	28.44	27.61	28.39	27.22	26.25
		23.68	23.7	22.63	25.87	26.57	27.33	28.56	28.78	27.83	28.39	27.28	26.3
		23.67	23.6	22.48	25.7	26.62	27.33	28.72	28.72	27.83	28.39	27.44	26.33
		23.69	23.55	22.46	25.53	26.72	27.33	28.78	28.61	27.94	28.33	27.5	26.44
		23.79	23.66	22.43	25.37	27	27.28	28.89	28.67	27.78	28.22	27.5	26.52
		23.88	23.64	22.42	25.26	27.22	27.28	28.94	28.67	27.83	28.11	27.44	26.61
		23.95	23.57	22.38	25.23	27.33	27.17	28.94	28.72	28	28.06	27.5	26.63
		24.03	23.07	22.23	25.15	27.33	27.11	28.89	28.78	28.33	28	27.5	26.6
		24.08	22.85	22.05	25.1	27.33	27.22	28.83	28.89	28.5	28	27.5	26.57
		23.93	22.92	22.05	25.08	27.33	27.44	28.72	29	28.5	27.89	27.5	26.51
		23.91	22.85	21.84	25.06	27.5	27.72	29.67	29.11	28.5	27.83	27.44	26.46
		23.83	23.21	21.67	25.02	27.5	27.89	27.67	29.17	28.56	27.78	27.22	26.39
		23.81	23.68	21.59	24.91	27.56	27.94	28.22	29.17	28.56	27.89	26.89	26.38
		23.73	23.82	21.48	24.86	27.28	27.94	28.44	29.22	28.44	27.89	26.94	26.31
		23.69	23.82	21.39	24.86	26.78	28	28.5	29.28	28.28	27.83	27.06	26.27
		23.54	23.86	21.37	24.97	26.6	28	28.44	29.28	28.28	27.67	27.11	26.23
		23.51	23.64	21.34	25.09	26.83	28.11	28.5	29.28	28.17	27.72	27.06	26.23
		23.32	23.85	21.44	25.21	26.89	28.22	28.67	29.22	27.94	27.89	26.19	26.19
		23.42	23.57	21.71	25.24	26.52	28.33	28.67	29.17	28	28	25.98	26.17
		23.69	23.44	22.02	25.22	26.35	28.33	28.67	28.89	28	28.06	26.08	26.15
		23.91	23.38	22.33	25.23	26.58	28.28	28.67	28.44	28.06	28.11	25.97	26.12
		23.99	23.28	22.62	25.24	26.33	28.11	28.67	28.39	28	28.22	26.51	26.06
		24.03	23.06	22.83	25.32	26.54	28	28.67	28.22	28	28.22	26.78	25.99
		24.06	22.85	22.79	25.42	26.53	27.89	28.22	28.22	28	28.22	26.83	26.01
		24.14	22.84	22.71	25.52	26.78	27.72	28.06	28.72	27.83	28.17	26.94	26.11
		23.86	22.73	22.64	25.48	27.17	27.67	28	28.67	27.78	28.11	27	26.21
		23.87	22.97	22.63	25.42	27.33	27.61	28.17	28.22	27.89	28.06	27.06	26.32
		23.93	23.17	22.64	25.45	27.56	27.56	28.33	28.22	28	28	27.22	26.44
		23.91	23.19	22.73	25.37	27.67	27.56	28.28	27.89	28.11	27.89	27.33	26.57
		23.89	23.19	22.72	25.03	27.78	27.56	27.89	28.06	28.17	27.89	27.39	26.67
		23.64	23.28	22.73	24.87	27.78	27.5	27.72	28.33	28.11	27.89	27.5	26.78
		23.47	23.34	22.64	24.65	27.83	27.44	27.72	28.72	28.22	27.94	27.56	26.83
		23.46	23.37	22.38	24.56	27.89	27.44	27.83	29	28.28	27.94	27.56	26.83
		23.39	23.37	22.18	24.68	28.06	27.61	27.89	29.11	28.39	27.89	27.61	26.83
		23.51	23.38	21.96	24.63	28.22	27.83	28	29.17	28.39	27.83	27.56	26.89
		23.69	23.27	21.79	24.74	28.17	28	28.17	29.17	28.39	27.83	27.44	26.78
		23.8	23.1	21.78	24.85	28.06	28	28.22	29.28	28.33	27.72	27.39	26.59
		23.91	23.24	21.89	24.8	27.94	28.06	28.39	29.28	28.39	27.39	27.33	26.51
		24.02	23.38	21.91	24.86	27.94	28.06	28.5	29.33	28.39	27	27.28	26.41
		24.07	23.59	21.85	25.02	27.89	28.11	28.56	29.33	28.33	27.17	27.28	26.39
		24.09	23.68	21.79	25.19	27.83	28.11	28.61	29.33	28.33	27.61	27.11	26.39
		23.79	23.78	21.8	25.28	27.83	28.11	28.61	29.33	28.33	27.83	26.83	26.34
		23.74	23.77	22.07	25.41	27.5	28.11	28.61	29.44	28.33	27.94	26.89	26.32
		23.72	23.71	22.39	25.52	27.33	28.06	28.67	29.17	28.28	28	27	26.3
		23.66	23.68	22.76	25.51	27.33	28	28.72	28.89	28.33	28.11	27.06	26.28
		23.63	23.7	23.27	25.56	27.28	27.89	28.78	28.72	28.28	28.17	27.06	26.25
		23.58	23.68	23.52	25.62	27	27.78	28.78	28.56	28.22	28.17	27.06	26.19
		23.54	22.97	23.62	25.6	26.78	27.67	28.61	28.39	28.22	28.17	27	26.32
		23.51	22.73	23.37	25.62	26.83	27.61	28.5	28.11	28.22	28.11	27.06	26.43
		23.49	22.64	23.19	25.67	27.11	27.61	28.39	28.17	28.17	28.06	27.06	26.54
		23.37	22.52	22.99	25.56	27.39	27.61	28.39	28.33	28.17	27.94	27.11	26.67
		23.48	22.36	22.96	25.44	27.5	27.61	28.33	28.61	28.22	27.89	27.11	26.83
		23.59	22.26	23.18	25.35	27.56	27.56	28.06	28.72	28.33	27.83	27.22	26.78
		23.75	22.13	23.34	25.16	27.61	27.5	27.78	28.78	28.61	27.78	27.33	26.72
		23.87	22.04	23.32	25.04	27.72	27.44	27.94	28.39	28.72	27.78	27.39	26.66
		23.95	21.84	23.07	25.06	27.78	27.39	28	28.33	28.78	27.33	27.67	26.59
		23.99	21.78	22.94	25.13	27.83	27.39	27.94	28.5	28.83	27.06	27.67	26.47
		23.63	22.03	22.88	25.13	27.94	27.5	27.89	28.61	28.89	26.89	27.61	26.33
		23.53	22.65	22.82	24.98	28	27.67	27.89	28.83	28.89	26.83	27.56	26.24
		23.44	22.84	22.86	24.53	27.78	27.67	28.11	29.17	28.89	26.83	27.5	26.22
		23.39	23.24	22.77	24.61	27.61	27.67	28.28	29.44	28.89	26.89	27.44	26.15
		23.54	23.24	22.61	24.76	27.56	27.67	28.44	29.44	28.89	27.11	27.28	26.12
		23.57	21.41	22.47	24.89	27.5	27.72	28.61	29.44	28.83	27.44	27.17	26.11
		23.49	21.33	22.37	25.09	27.5	27.72	28.56	29.39	28.67	27.72	27.17	26.07
		23.24	21.27	22.35	25.28	27.61	27.72	28.61	29.39	28.61	28.06	27.11	26.01
		23.07	21.11	22.27	25.39	27.5	27.67	28.56	29.39	28.56	28.17	27.11	26.03
		22.93	21.09	22.33	25.47	27.33	27.67	28.56	29.17	28.56	28.17	27.11	25.98
		22.77	20.94	22.69	25.43	27.11	27.61	28.67	28.78	28.56	28.17	27	25.85
		22.88	20.72	22.86	25.48	26.78	27.61	28.72	28.5	28.5	28.11	26.72	25.9
		23.33	20.57	23.12	25.51	26.58	27.56	28.72	28.83	28.5	28.17	26.39	25.89
		23.61	20.45	23.38	25.52	26.56	27.33	28.5	28.72	28.44	27.89	26.39	25.91
		23.65	20.44	23.46	25.56	26.78	27.11	28.28	28.94	28.44	27.78	26.18	25.92
		23.67	20.74	23.39	25.55	26.49	26.72	28.11	28.61	28.39	27.61	26.37	25.93
		23.76	21.26	23.51	25.5	26.72	26.46	28.28	28.39	28.39	27.33	26.42	25.93
		23.78	21.91	23.39	25.38	27.11	26.43	28.11	28.72	28.39	26.59	26.64	25.91
		23.78	22.37	23.28	25.28	27.33	26.36	28.28	28.83	28.44	26.67	26.83	25.87
		23.78	22.76	23.28	25.17	27.33	26.09	28.28	28.78	28.56	27	27	25.88
		23.74	22.82	23.29	25.03	27.33	26.04	28.17	28.39	28.61	27.39	27.17	25.88
		23.71	22.98	23.36	24.84	27.44	26.41	27.83	28.5	28.78	27.61	27.22	25.8
		23.63	23.26	23.26	24.83	27.78	26.89	27.72	29	28.83	27.5	27.33	25.68
		23.41	22.68	23.27	24.57	28.06	27.06	27.83	29.17	28.83	27.44	27.28	25.62
		23.16	22.34	23.27	24.52	28	27.17	28	29.28	28.89	27.22	27.22	25.53
		23.07	21.87	23.25	24.13	27.78	27.44	28.06	29.28	28.89	27.22	26.89	25.62
		23.07	21.36	23.24	24.18	27.72	27.61	27.94	29.39	28.83	27.22	26.62	25.67
		23.2	21.2	23.22	24.49	27.72	27.72	28.06	29.39	28.78	27.28	26.41	25.66
		23.08	21.18	23.2	24.75	27.5	27.67	28.28	29.5	28.72	27.39	26.26	25.58
		23.06		23.16	24.73	27.06	27.61	28.33	29.5	28.72	27.61	26.24	25.67
		23.06		23.11	24.93	26.53	27.67	28.44	29.61	28.67	27.78	25.96	25.69
		23.3		23.08	25.2	26.6	27.72	28.5	29.72	28.56	27.83	25.99	25.56
		22.92		23.07	25.29	26.57	27.67	28.61	29.22	28.5	27.89	25.91	25.27
		23.07		23.15	25.29	26.31	27.61	28.67	28.94	28.44	27.89	25.91	25.48
		23.33		23.26	25.43	26.28	27.61	28.72	28.67	28.44	27.89	26.02	25.51
		23.43		23.34	25.43	26.37	27.56	28.72	28.44	28.39	27.94	25.93	25.57
		23.51		23.41	25.46	26.59	27.5	28.78	28.28	28.33	27.89	26.24	25.57
		23.58		23.96	25.48	26.51	27.67	28.78	28.39	28.33	27.83	26.36	25.61
		23.69		24.03	25.46	26.53	27.56	28.72	28.33	28.28	27.72	26.83	25.68
		23.74		24.08	25.44	26.38	27.5	28.61	28.61	28.28	27.67	26.89	25.82
		23.79		24.21	25.49	26.57	27.44	28.44	28.72	28.28	27.61	26.94	25.94
		23.91		24.48	25.48	26.94	27.39	28.39	28.83	28.28	27.61	26.94	26.03
		23.88		24.2	25.44	27.11	27.33	28.44	28.67	28.39	27.61	27	26.08
		23.77		24.22	25.26	27.11	27.33	28.39	28	28.44	27.61	27	26.17
		23.64		24.13	24.94	27.11	27.33	28.28	28.22	28.56	27.61	27.06	26.19
		23.57		23.87	24.87	27.17	27.28	28.22	28.56	28.67	27.61	27.06	26.14
		23.53		23.71	24.86	27.22	27.22	28.17	28.11	28.78	27.56	27	26.12
		23.53		23.73	24.97	27.28	27.17	28.06	28.17	28.83	27.56	27	26.25
		23.53		23.74	24.74	27.33	27.28	28	28.56	28.83	27.5	26.94	26.26
		23.53		23.73	24.67	27.33	27.56	28.06	29	28.83	27.5	26.89	26.03
		23.52		23.72	24.39	27.06	27.72	28.28	29.11	28.83	27.5	26.83	25.73
		23.49		23.68	24.51	26.63	27.72	28.33	29.11	28.78	27.61	26.78	25.41
		23.47		23.68	24.75	26.34	27.72	28.56	29.06	28.67	27.72	26.72	24.95
		23.37		23.7	24.89	26.31	27.72	28.72	29.11	28.61	27.83	26.78	24.75
		23.38		23.77	25.1	26.24	27.56	28.78	29.06	28.56	27.89	26.78	24.97
		23.4		23.83	25.38	26.14	27.61	28.89	29.11	28.44	28	26.67	25.23
		23.39		23.91	25.56	28.39	27.72	28.94	28.94	28.39	28.11	26.61	25.26
		23.39		23.91	25.64	26.08	27.67	28.89	28.67	28.33	28.11	26.57	25.2
		23.43		23.98	25.64	25.87	27.61	28.83	28.44	28.33	28.11	26.57	25.45
		23.52		24.12	25.69	25.85	27.56	28.78	28.22	28.28	28.11	26.52	25.51
		23.72		24.3	25.8	26.31	27.5	28.83	28.06	28.22	28.06	26.43	25.23
		23.96		24.45	25.81	26.29	27.44	28.72	28	28.22	27.94	26.23	25.09
		24.18		24.52	25.56	26.64	27.39	28.67	28.39	28.17	27.89	26.58	25.32
		24.37		24.6	25.66	26.83	27.28	28.61	28.22	28.17	27.83	26.58	25.54
		24.4		24.69	25.67	26.83	27.28	28.5	28.61	28.11	27.78	26.67	25.66
		24.41		24.72	25.69	26.89	27.22	28.44	28.61	28.17	27.78	26.78	25.69
		24.55		24.44	25.67	27.28	27.22	28.39	28.5	28.22	27.72	26.78	25.71
		24.63		24.27	25.65	27.22	27.06	28.39	28.44	28.33	27.56	26.72	25.73
		24.51		24.08	25.58	27.83	26.94	28.33	28.44	28.5	27.61	26.67	25.72
		24.36		24.22	25.44	27.28	26.83	28.28	28.56	28.61	27.67	26.63	25.66
		24.32		24.24	25.22	27.28	26.83	28.22	28.61	28.67	27.67	26.56	25.41
		24.24		24.12	24.92	27.44	27.06	28.17	28.61	28.72	27.61	26.52	25.28
		24.13		24.14	24.66	27.67	27.17	28.06	28.78	28.78	27.39	26.49	25.37
		23.96		24.06	24.48	27.61	27.44	28.17	29.11	28.78	27.5	26.33	25.46
		23.83		24.02	24.57	27.28	27.72	28.33	29.11	28.72	27.61	26.06	25.44
		23.77		23.99	24.4	26.78	27.83	28.39	29.06	28.67	27.78	26.06	25.44
		23.75		23.86	24.44	26.47	27.78	28.39	29.06	28.61	27.83	26.17	25.44
		23.74		23.78	24.89	26.6	27.67	28.39	29.06	28.56	27.94	26.37	25.39
		23.73		23.77	25.37	26.78	27.67	28.72	29.11	28.44	28	26.37	25.18
		23.73		23.76	25.47	27.89	27.89	32.22	29.06	28.39	28	26.39	25.21
		23.74		23.73	25.5	26.83	28.11	28.56	29.06	28.39	28	26.16	25.14
		23.76		23.84	25.64	26.89	28.06	28.33	29	28.33	27.89	25.77	25.42
		23.8		24.08	25.65	27.11	28.17	28.28	29	28.33	27.83	25.84	25.44
		23.85		24.27	25.67	26.94	28.33	28.17	29	28.28	27.67	26.03	25.42
		23.94		24.5	25.73	26.78	28.22	28.11	28.89	28.33	27.72	26.26	25.43
		24.12		24.69	25.64	27	27.94	28.06	28.44	28.33	27.67	26.28	25.45
		24.21		24.76	25.55	27.28	27.78	27.89	28.22	28.22	27.61	26.29	25.49
		24.33		24.47	25.56	27.11	27.72	27.67	28.67	28.22	27.61	26.26	25.56
		24.47		23.95	25.53	26.89	27.72	27.78	28.72	28.17	27.56	26.12	25.64
		24.64		23.47	25.51	27	27.67	27.83	28.67	28.22	27.56	26.14	25.68
		24.53		22.5	25.44	27	27.67	27.61	28.44	28.33	27.61	26.27	25.82
		24.47		22.01	25.13	26.94	27.56	27.22	28.11	28.44	27.61	26.28	25.8
		24.48		22.19	24.86	26.94	27.44	27.56	28.61	28.56	27.61	26.27	25.73
		24.43		22.69	24.69	27	27.39	27.33	28.72	28.67	27.61	26.23	25.67
		24.4		22.76	24.45	27.06	27.5	27.28	28.83	28.78	27.56	26.17	25.75
		24.38		22.69	24.32	27.11	27.61	27.67	29	28.83	27.56	26.12	25.68
		24.35		22.4	24.19	27.17	27.78	27.72	29.11	28.83	27.56	26.09	25.54
		24.29		22.63	24.11	27.11	27.83	27.67	29.28	28.83	27.61	26.08	25.47
		24.21		22.54	24.23	27.06	27.83	27.78	29.33	28.83	27.67	26.03	25.43
		24.12		22.31	24.66	27	27.89	28	29.33	28.83	27.72	25.93	25.4
		24.07		22.38	24.81	26.78	27.94	28.06	29.28	28.83	27.83	26.02	25.37
		24.03		22.29	25.02	26.38	27.94	28.17	29.39	28.78	27.89	26.02	25.34
		24.02		22.14	25.16	26.13	28	28.17	29.44	28.67	27.94	26.01	25.33
		24.01		22.33	25.43	26.28	28	28.17	29.39	28.61	27.94	25.98	25.33
		24.02		22.8	25.64	26.08	28	28.11	29.28	28.56	27.89	25.94	25.32
		24.04		23.3	25.63	25.94	28	28.22	29.17	28.44	27.89	25.9	25.31
		24.11		23.67	25.65	25.8	27.83	28.33	29.11	28.22	27.83	25.86	25.29
		24.22		23.91	25.82	25.77	27.78	28.5	29.06	28.06	27.78	25.83	25.27
		24.44		23.85	25.64	26.19	27.78	28.33	29	27.5	27.78	25.79	25.28
		24.68		23.92	25.59	26.23	27.78	28	28.94	27.33	27.72	25.72	25.32
		24.72		24.13	25.57	26.54	27.83	27.72	28.89	27.78	27.67	25.84	25.36
		24.87		23.92	25.49	26.78	27.78	27.67	28.83	27.78	27.67	25.94	25.41
		25.16		23.51	25.49	26.94	27.78	27.56	28.83	27.72	27.67	25.99	25.47
		25.08		23.38	25.21	27	27.78	27.5	28.78	27.83	27.67	26.06	25.53
		25.05		23.37	24.97	27.06	27.72	27.17	28.72	28	27.61	26.13	25.62
		24.97		23.36	24.68	27.06	27.72	27.72	28.72	28.28	27.61	26.19	25.65
		24.87		22.97	24.48	27.06	27.78	27.72	28.72	28.39	27.61	26.18	25.58
		24.8		22.74	24.38	27.11	27.72	27.39	28.72	28.39	27.61	26.14	25.61
		24.75		23.16	24.21	27.11	27.72	27.39	28.83	28.39	27.56	26.08	25.59
		24.71		22.67	24.01	27.17	27.61	27.5	28.89	28.39	27.56	25.97	25.51
		24.63		22.64	23.81	27.17	27.56	27.67	28.94	28.39	27.61	25.89	25.43
		24.6		22.61	23.84	27.17	27.56	27.72	29	28.39	27.56	25.91	25.33
		24.62		22.35	23.72	27.11	27.61	27.89	29.11	28	27.61	25.89	25.28
		24.58		22.41	23.71	27.06	27.61	28.06	29.22	28	27.61	25.81	25.23
		24.54		22.69	24.11	26.94	27.67	28.17	29.28	28.17	27.78	25.77	25.07
		24.46		22.53	24.04	26.78	27.78	28.33	29.22	28	27.94	25.82	24.88
		24.37		22.92	24.48	26.72	27.89	28.28	29.22	27.89	27.89	25.82	24.86
		24.31		23.21	24.71	26.66	27.94	28.28	29.17	27.83	27.89	25.81	24.84
		24.28		23.32	28.22	26.52	27.94	28.28	29.11	27.83	27.94	25.77	24.84
		24.32		23.46	32	26.25	27.94	28.33	28.94	27.39	27.94	25.77	24.85
		24.34		23.61	27.11	26.14	27.89	28.33	28.83	26.78	27.89	25.77	24.89
		24.38		23.65	25.08	26.17	27.83	28.39	28.78	26.78	27.83	25.73	25.02
		24.64		23.7	25.06	26.06	27.83	28.39	28.67	26.72	27.83	25.66	25.04
		24.82		23.73	25.07	26.21	27.83	28.28	28.5	26.72	27.72	25.68	25.07
		24.9		23.78	25.06	26.37	27.78	28.28	28.44	26.89	27.67	25.74	25.12
		24.37		23.79	25.11	26.67	27.83	28.11	28.5	27.22	27.61	25.88	25.25
		24.28		23.71	25.31	26.94	27.83	28.06	28.56	27.56	27.56	25.98	25.34
		24.26		23.59	25.27	27.06	27.83	28	28.5	27.89	27.56	26.06	25.43
		24.26		23.52	25.12	27.11	27.83	27.94	28.5	28.22	27.56	26.12	25.47
		24.21		23.48	24.92	27.06	27.78	27.89	28.22	28.39	27.56	26.21	25.49
		24.08		23.41	24.79	27.11	27.72	27.5	27.83	28.44	27.56	26.23	25.49
		24.14		23.37	24.58	27.17	27.72	27.17	28.22	28.44	27.56	26.19	25.48
		24.23		23.37	24.54	27.22	27.72	27.06	28.56	28.39	27.5	26.14	25.44
		24.24		23.36	24.59	27.22	27.72	26.89	28.72	28.28	27.5	26.02	25.29
		24.27		23.34	24.43	27.22	27.78	27.17	28.78	28.22	27.5	25.99	24.92
		24.43		23.34	24.26	27.17	27.83	27.44	28.89	28.17	27.56	25.96	24.75
		24.41		23.33	24.29	27.11	27.94	27.56	29.11	28.28	27.61	25.94	24.72
		24.42		23.33	24.12	27.06	27.94	27.89	29.28	28.28	27.72	25.93	24.77
		24.28		23.33	24.05	27	27.89	28	29.44	28.11	27.78	25.92	24.86
		24.36		23.33	24.31	26.83	27.94	28.17	29.17	28.11	27.83	25.92	24.75
		24.37		23.47	24.52	26.83	28	28.28	29.06	28.17	27.89	25.89	24.79
		24.33		23.64	24.72	26.89	28.06	28.22	28.61	28.17	27.89	25.88	24.85
		24.31		23.81	25.01	26.89	28	28.22	28.22	28.17	27.89	25.86	24.8
		24.38		23.84	25.25	26.89	28	28.28	28.06	28.11	27.83	25.83	24.48
		24.41		23.92	25.47	26.83	28.06	28.28	27.83	28.11	27.78	25.86	24.29
		24.45		24.01	25.79	26.66	28.06	28.28	27.72	28.06	27.72	25.86	24.41
		24.48		24.18	25.99	26.65	28	28.17	27.67	28.06	27.67	25.87	24.88
		24.53		24.14	26.02	26.63	27.78	27.83	27.44	28	27.61	25.89	25
		24.72		24.18	25.96	26.66	27.72	27.56	27.72	27.89	27.56	25.87	25.04
		24.91		24.27	25.89	26.78	27.72	27.33	27.83	27.89	27.56	25.87	25.07
		24.94		24.33	25.83	27.06	27.61	27.28	28.17	28	27.5	25.98	25.12
		24.92		24.14	25.78	27.22	27.61	27.39	28.17	28.11	27.5	26.1	25.19
		24.75		24.08	25.75	27.28	27.56	27.28	28.17	28.22	27.44	26.18	25.23
		24.71		24.22	25.7	27.28	27.67	27.61	28.17	28.33	27.44	26.24	25.24
		24.58		24.12	25.64	27.33	27.78	27.39	28.22	28.44	27.39	26.23	25.26
		24.34		24	25.58	27.39	27.72	27.5	28	28.5	27.33	26.21	25.16
		24.02		23.93	25.54	27.33	27.44	27.11	27.89	28.78	27.33	26.2	25.04
		23.87		23.84	25.5	27.33	27.44	27	28.11	28.78	27.39	26.14	24.91
		23.77		23.84	25.47	27.33	27.44	27.39	28.28	28.89	27.44	26.08	24.75
		23.69		23.81	25.44	27.28	27.5	27.39	28.56	28.78	27.5	26.07	24.69
		23.53		23.76	25.43	27.22	27.56	27.78	28.72	28.78	27.56	26.07	24.72
		23.42		23.73	25.39	27.17	27.56	28	28.83	28.83	27.61	26.03	24.49
		23.28		23.66	25.37	27.17	27.61	28.11	28.89	28.78	27.72	26.06	24.43
		22.97		23.63	25.39	27.06	27.61	28.22	28.94	28.78	27.83	26.05	24.31
		22.8		23.69	25.44	27	27.61	28.28	28.94	28.72	27.83	26.04	24.29
		22.81		23.88	25.73	26.94	27.78	28.39	28.78	28.67	27.83	26.03	24.29
		22.89		24.01	25.85	26.94	27.94	28.28	28.56	28.5	27.78	26.03	24.3
		23.01		24.04	26	26.89	27.89	28.22	28.44	28.5	27.72	26.02	24.52
		22.87		24.17	26.17	26.78	27.61	28.28	28.28	28.61	27.72	26.01	24.32
		22.68		24.27	26.33	26.41	27.72	28.28	28.11	28.56	27.67	26	24.23
		23.03		24.32	26.53	26.37	27.72	28.22	28	28.5	27.61	25.97	24.15
		23.49		24.35	26.59	26.27	27.5	28.17	27.83	28.44	27.61	25.98	24.24
		23.77		24.38	26.5	26.49	27.5	28.11	27.72	28.44	27.44	26.02	24.21
		24.04		24.45	26.42	26.89	27.39	28.17	27.94	28.5	27.44	26.07	24.32
		24.14		24.81	26.31	29.61	27.44	28	27.72	28.44	27.44	26.12	24.66
		24.26		24.81	26.06	34.17	27.44	27.89	28.06	28.5	27.33	26.17	24.63
		24.23		24.59	25.98	34	27.39	27.78	28.17	28.56	27.33	26.36	24.62
		23.96		24.32	25.86	33.78	27.39	27.61	28.22	28.61	27.33	26.72	24.69
		23.43		24.16	25.58	35.17	27.39	27.56	27.89	28.56	27.33	26.83	24.63
		23.12		23.93	25.46	35.22	27.33	27.33	27.44	28.56	27.33	26.64	24.61
		22.87		23.34	25.44	35.39	27.11	27.39	27.67	28.5	27.33	26.67	24.56
		22.82		23.26	25.45	34.78	27.22	27.56	28.33	28.44	27.33	26.64	24.47
		22.76		23.54	25.46	28.28	27.33	27.67	28.5	28.44	27.33	26.72	24.21
		22.75		23.84	25.48	27.44	27.33	27.72	28.61	28.39	27.39	26.62	24.14
		22.69		23.89	25.5	27.39	27.44	27.89	28.78	28.33	27.44	26.5	24.34
		22.62		23.89	25.49	27.39	27.56	28	28.89	28.28	27.56	26.43	24.22
		22.51		23.54	25.47	27.33	27.5	28.06	29.28	28.22	27.67	26.37	24.34
		22.47		23.72	25.52	27.39	27.5	28	29.22	28.17	27.78	26.36	24.35
		22.52		23.92	25.65	27.39	27.56	27.94	29.33	28.11	27.83	26.34	24.33
		22.57		24.17	25.72	27.56	27.72	27.94	29.33	28.06	27.89	26.32	24.31
		22.51		24.37	25.79	27.83	27.78	27.94	29.06	28	27.89	26.28	24.29
		22.48		24.49	25.79	27.89	27.72	27.94	28.83	27.94	27.83	26.24	24.28
		22.48		24.48	25.86	27.94	27.61	27.89	28.72	27.89	27.83	26.21	24.27
		22.52		24.46	26.07	27.94	27.56	27.89	28.61	27.89	27.83	26.14	24.25
		22.62		24.47	26.33	27.94	27.5	27.89	28.61	28	27.78	26.13	24.24
		22.94		24.49	26.16	27.94	27.5	27.83	28.56	28	27.72	26.14	24.23
		23.07		24.53	26.13	27.89	27.5	27.78	28.33	28.11	27.61	26.16	24.22
		23.07		24.59	26.07	27.83	27.44	27.72	28.44	28.17	27.56	26.21	24.22
[truncated: 223 more rows]

## Sheet: Solar Irrad 2017-2019
Solar irradiance (W m-2)		Jan	Feb	Mar	Apr	May	June	July	Aug	Sep	Oct	Nov	Dec
		0	0	0	0	0	0	0	0	0	0	0	0
		0	0	0	0	0	0	0	0	0	0	0	0
		0	0	0	0	0	0	0	0	0	0	0	0
		0	0	0	0	0	0	0	0	0	0	0	0
		0	0	0	0	0	0	0	0	0	0	0	0
		0	0	0	0	0	0	0	0	0	0	0	0
		0	0	0	0	0	0	0	0	0	0	0	0
		0	0	0	6.98	32.8	32.8	54.43	0.7	0	10.47	0	0
		14.65	0	0	163.29	212.13	212.13	134.68	23.03	141.65	179.33	101.88	0
		159.1	50.94	46.75	319.59	333.55	333.55	417.98	320.99	347.5	299.36	308.43	40.47
		109.55	424.96	1.4	591.73	611.97	611.97	594.53	292.38	680.36	452.17	508	331.45
		287.49	542.19	52.34	659.42	849.22	849.22	754.32	600.11	632.21	579.17	426.36	162.59
		318.89	447.99	125.6	903.65	912.72	912.72	535.91	781.54	824.1	457.76	705.48	190.5
		313.31	477.99	279.12	784.33	868.76	868.76	454.97	459.15	862.48	437.52	546.38	146.54
		267.26	594.53	211.43	679.66	864.57	864.57	394.26	350.99	854.11	701.99	587.55	76.06
		222.6	580.57	244.93	348.2	762.7	762.7	263.77	154.91	459.15	105.37	563.12	111.65
		141.65	302.85	382.39	214.22	605.69	605.69	508.7	230.27	287.49	92.11	281.91	27.91
		69.78	102.58	43.26	101.18	377.51	377.51	219.81	92.81	115.14	93.51	56.52	1.4
		2.09	16.75	20.24	14.65	78.15	78.15	48.15	12.56	97.69	37.68	0	0
		0	0	3.49	0	9.77	9.77	0	0	0	0	0	0
		0	0	0	0	0	0	0	0	0	0	0	0
		0	0	0	0	0	0	0	0	0	0	0	0
		0	0	0	0	0	0	0	0	0	0	0	0
		0	0	0	0	0	0	0	0	0	0	0	0
		0	0	0	0	0	0	0	0	0	0	0	0
		0	0	0	0	0	0	0	0	0	0	0	0
		0	0	0	0	0	0	0	0	0	0	0	0
		0	0	0	0	0	0	0	0	0	0	0	0
		0	0	0	0	0	0	0	0	0	2.09	0	0
		0	0	0	0	0	0	0	0	0	130.49	0	0
		0	0	0	0	0	0	0	0	0	196.08	0	0
		0	0	0	8.37	7.68	7.68	2.79	17.45	2.09	207.94	0	0
		21.63	23.03	5.58	117.93	177.94	177.94	231.67	130.49	114.44	344.71	30.7	0
		101.18	188.41	109.55	406.12	497.53	497.53	346.11	274.24	366.35	423.56	273.54	0
		262.37	346.81	452.87	572.89	646.16	646.16	688.03	170.96	436.82	471.71	349.6	25.12
		256.79	493.34	753.62	744.55	842.94	842.94	674.07	468.22	147.93	377.51	666.4	60.01
		193.29	515.67	840.15	821.31	572.89	572.89	454.97	627.32	168.87	370.53	731.29	223.99
		254	511.49	577.08	819.22	784.33	784.33	355.88	787.12	620.34	214.92	739.67	286.1
		339.83	425.66	427.75	424.26	889	889	337.74	653.14	561.73	36.98	668.49	211.43
		212.13	226.09	456.36	316.8	764.09	764.09	408.21	191.9	538	6.98	543.59	103.27
		121.42	189.8	491.25	199.57	620.34	620.34	434.73	196.08	375.42	0	373.32	92.81
		30.01	49.54	180.73	95.6	445.2	445.2	382.39	235.86	188.41	0	106.07	16.75
		0	0	6.28	11.16	106.76	106.76	142.35	129.09	64.2	0	1.4	0
		0	0	0	0	4.88	4.88	8.37	0.7	0.7	0	0	0
		0	0	0	0	0	0	0	0	0	0	0	0
		0	0	0	0	0	0	0	0	0	0	0	0
		0	0	0	0	0	0	0	0	0	0	0	0
		0	0	0	0	0	0	0	0	0	0	0	0
		0	0	0	0	0	0	0	0	0	0	0	0
		0	0	0	0	0	0	0	0	0	0	0	0
		0	0	0	0	0	0	0	0	0	0	0	0
		0	0	0	0	0	0	0	0	0	0	0	0
		0	0	0	0	0	0	0	0	0	16.05	0	0
		0	0	0	0	0	0	0	0	0	162.59	0	0
		0	0	0	0	0	0	0	0	0	285.4	0	0
		0	0	0	11.86	16.75	16.75	16.75	34.19	0	438.92	0	0
		0	1.4	72.57	166.08	237.95	237.95	159.1	223.99	129.09	708.96	87.92	2.79
		16.05	106.76	296.56	402.63	459.85	459.85	440.31	221.2	390.77	847.13	290.98	90.71
		151.42	191.9	531.03	620.34	674.07	674.07	593.83	195.38	611.97	850.62	508.7	220.5
		214.92	487.76	701.29	799.68	579.87	579.87	367.74	279.12	776.65	794.79	555.45	427.75
		524.05	217.71	600.81	967.85	249.11	249.11	403.33	532.42	904.35	643.37	683.15	380.3
		468.92	619.65	793.4	985.29	524.05	524.05	580.57	782.93	912.72	418.68	547.08	342.62
		496.14	180.73	870.16	864.57	838.76	838.76	330.76	930.87	864.57	163.29	619.65	348.2
		574.29	266.56	802.47	422.17	523.35	523.35	230.97	810.15	701.29	8.37	568.01	316.1
		402.63	143.05	574.99	314.01	280.52	280.52	344.71	716.64	491.25	0	191.2	153.52
		195.38	78.15	344.71	231.67	181.43	181.43	406.12	485.67	360.76	0	36.29	36.98
		0	2.79	57.92	76.06	145.84	145.84	237.25	245.63	85.83	0	0	0
		0	0	0	2.09	0	0	6.98	6.28	0	0	0	0
		0	0	0	0	0	0	0	0	0	0	0	0
		0	0	0	0	0	0	0	0	0	0	0	0
		0	0	0	0	0	0	0	0	0	0	0	0
		0	0	0	0	0	0	0	0	0	0	0	0
		0	0	0	0	0	0	0	0	0	0	0	0
		0	0	0	0	0	0	0	0	0	0	0	0
		0	0	0	0	0	0	0	0	0	0	0	0
		0	0	0	0	0	0	0	0	0	0	0	0
		0	0	0	0	0	0	0	0	0	0	0	0
		0	0	0	0	0	0	0	0	0	66.29	0	0
		0	0	0	0	0	0	2.79	0	0	173.05	0	0
		0	0	0	1.4	41.87	41.87	28.61	25.82	17.45	348.2	0	0
		6.98	0	92.11	160.49	168.17	168.17	348.2	184.22	116.53	555.45	78.85	0
		187.71	0	292.38	368.44	267.26	267.26	573.59	431.24	328.66	852.01	286.1	163.98
		419.38	0	209.34	623.14	454.27	454.27	520.56	552.66	671.98	792	422.17	423.56
		668.49	0	468.22	785.72	428.45	428.45	689.43	689.43	697.8	604.29	662.91	427.05
		499.62	0	265.86	929.47	368.44	368.44	519.86	847.83	440.31	267.96	399.14	459.15
		378.91	0	292.38	838.76	430.54	430.54	877.13	865.27	759.21	123.51	333.55	441.01
		213.53	0	456.36	584.06	405.42	405.42	506.6	563.82	864.57	60.01	365.65	551.26
		36.98	0	223.99	577.78	276.33	276.33	257.49	392.86	751.53	5.58	293.08	413.1
		101.88	0	295.17	580.57	300.05	300.05	286.8	441.71	580.57	0	136.77	96.99
		50.94	8.37	220.5	272.84	303.54	303.54	233.07	298.66	369.14	0	46.75	52.34
		0	90.02	20.24	84.43	58.62	58.62	40.47	61.41	122.81	0	0	0
		0	228.18	0	0	0	0	0	2.09	0	0	0	0
		0	436.82	0	0	0	0	0	0	0	0	0	0
		0	307.73	0	0	0	0	0	0	0	0	0	0
		0	217.02	0	0	0	0	0	0	0	0	0	0
		0	265.86	0	0	0	0	0	0	0	0	0	0
		0	376.11	0	0	0	0	0	0	0	0	0	0
		0	350.99	0	0	0	0	0	0	0	0	0	0
		0	257.49	0	0	0	0	0	0	0	0	0	0
		0	11.16	0	0	0	0	0	0	0	0	0	0
		0	0	0	0	0	0	0	0	0	3.49	0	0
		0	0	0	0	0	0	0	0	0	142.35	0	0
		0	0	0	0	0	0	0	0	0	290.98	0	0
		0	0	0	4.88	27.21	27.21	65.59	34.19	0	559.64	0	0
		11.86	0	41.87	197.48	241.44	241.44	257.49	206.55	174.45	744.55	9.07	20.93
		129.79	0	150.72	418.68	475.2	475.2	473.81	427.75	270.75	829.68	82.34	137.47
		115.83	0	357.27	637.79	665	665	722.92	624.53	562.43	789.21	266.56	422.17
		537.31	0	385.19	865.97	833.87	833.87	600.81	791.31	800.38	635	620.34	489.86
		485.67	0	639.18	951.1	932.26	932.26	506.6	898.07	879.23	376.11	466.83	653.84
		538	0	246.32	203.06	923.19	923.19	216.32	720.13	921.79	244.93	755.72	648.26
		353.78	0	129.09	731.99	830.38	830.38	360.76	644.07	873.65	78.85	562.43	567.31
		180.03	0	124.21	813.63	652.44	652.44	600.11	716.64	424.26	4.19	438.22	369.14
		115.14	0	92.81	649.65	355.18	355.18	444.5	669.89	464.04	0	267.26	217.02
		39.77	0	83.74	400.54	235.16	235.16	230.27	168.17	316.1	0	83.04	55.82
		3.49	2.09	11.86	137.47	170.26	170.26	30.7	177.24	60.71	0	0	1.4
		0	53.03	0	0	0.7	0.7	0	27.91	1.4	0	0	0
		0	168.17	0	0	0	0	0	0	0	0	0	0
		0	244.23	0	0	0	0	0	0	0	0	0	0
		0	195.38	0	0	0	0	0	0	0	0	0	0
		0	296.56	0	0	0	0	0	0	0	0	0	0
		0	234.46	0	0	0	0	0	0	0	0	0	0
		0	120.72	0	0	0	0	0	0	0	0	0	0
		0	26.52	0	0	0	0	0	0	0	0	0	0
		0	24.42	0	0	0	0	0	0	0	0	0	0
		0	0	0	0	0	0	0	0	0	2.09	0	0
		0	0	0	0	0	0	0	0	0	127.7	0	0
		0	0	0	0.7	0	0	24.42	0	0	171.66	0	0
		0	0	0	139.56	45.36	45.36	195.38	1.4	18.14	365.65	0	0
		1.4	0	66.29	348.9	237.25	237.25	191.9	210.04	193.99	344.02	40.47	32.1
		143.75	0	297.96	296.56	474.5	474.5	355.88	425.66	394.95	549.87	223.3	193.29
		304.24	0	531.03	282.61	648.95	648.95	524.75	646.16	214.92	832.48	284	253.3
		475.9	0	721.53	614.06	841.55	841.55	356.58	797.59	470.32	691.52	611.27	456.36
		598.71	0	858.99	879.23	740.37	740.37	339.83	904.35	754.32	413.1	732.69	606.39
		683.15	0	825.5	810.15	901.56	901.56	865.27	826.89	822.01	166.77	743.16	655.23
		671.98	0	651.05	805.26	854.8	854.8	578.48	828.29	812.94	76.06	689.43	632.21
		581.97	0	490.55	459.15	556.84	556.84	427.75	596.62	653.14	30.7	430.54	467.53
		368.44	0	177.24	116.53	300.75	300.75	193.29	151.42	552.66	0	344.02	266.56
		194.69	23.73	27.21	53.03	116.53	116.53	165.38	361.46	295.17	0	101.18	64.9
		0	214.92	0	0	63.5	63.5	4.19	207.94	91.41	0	0	1.4
		0	442.41	0	0	0	0	0	10.47	0	0	0	0
		0	660.12	0	0	0	0	0	0	0	0	0	0
		0	748.04	0	0	0	0	0	0	0	0	0	0
		0	524.75	0	0	0	0	0	0	0	0	0	0
		0	773.16	0	0	0	0	0	0	0	0	0	0
		0	400.54	0	0	0	0	0	0	0	0	0	0
		0	263.07	0	0	0	0	0	0	0	0	0	0
		0	140.96	0	0	0	0	0	0	0	0	0	0
		0	66.99	0	0	0	0	0	0	0	0	0	0
		0	0	0	0	0	0	0	0	0	0	0	0
		0	0	0	0	0	0	0	0	0	87.92	0	0
		0	0	0	0	0	0	19.54	0	0	341.22	0	0
		0	0	0	20.24	62.1	62.1	85.13	3.49	11.86	505.9	0	0
		6.28	0	76.06	219.11	183.52	183.52	377.51	185.61	184.92	332.85	66.29	43.96
		188.41	0	284	604.99	474.5	474.5	667.1	265.16	346.11	328.66	327.97	235.16
		339.13	0	564.52	789.21	640.58	640.58	849.92	310.52	503.11	384.49	362.86	420.08
		200.27	0	736.88	667.1	669.19	669.19	832.48	461.25	827.59	229.58	450.08	568.71
		592.43	0	847.13	630.11	757.81	757.81	704.78	732.69	872.95	384.49	557.54	655.93
		739.67	0	420.77	807.35	646.16	646.16	637.79	648.95	923.89	64.2	491.95	672.68
		546.38	0	119.32	225.39	870.85	870.85	572.2	387.28	792.7	49.54	345.41	623.14
		296.56	0	464.73	177.24	735.48	735.48	561.03	636.39	403.33	6.28	173.75	448.69
		247.72	0	205.85	238.65	620.34	620.34	469.62	528.23	268.65	0	103.97	117.93
		71.18	2.79	60.71	16.05	239.35	239.35	249.81	390.77	147.93	0	20.93	115.14
		0.7	130.49	30.01	0	21.63	21.63	32.1	169.57	39.08	0	0	0
		0	372.63	0	0	0	0	0	2.09	0	0	0	0
		0	628.72	0	0	0	0	0	0	0	0	0	0
		0	713.15	0	0	0	0	0	0	0	0	0	0
		0	554.05	0	0	0	0	0	0	0	0	0	0
		0	649.65	0	0	0	0	0	0	0	0	0	0
		0	649.65	0	0	0	0	0	0	0	0	0	0
		0	226.78	0	0	0	0	0	0	0	0	0	0
		0	116.53	0	0	0	0	0	0	0	0	0	0
		0	24.42	0	0	0	0	0	0	0	0	0	0
		0	0	0	0	0	0	0	0	0	1.4	0	0
		0	0	0	0	0	0	0	5.58	0	149.33	0	0
		0	0	0	8.37	0	0	39.08	142.35	0	327.27	0	0
		0	0	0	73.97	39.08	39.08	63.5	226.09	11.16	469.62	0	0
		0	0	36.98	263.07	229.58	229.58	126.3	596.62	164.68	702.68	4.19	5.58
		51.64	0	97.69	665.7	391.47	391.47	477.3	479.39	404.03	824.8	66.29	84.43
		238.65	0	326.57	521.95	297.96	297.96	482.88	327.27	556.15	816.43	298.66	264.47
		311.22	0	664.31	914.12	165.38	165.38	480.78	404.03	745.25	276.33	309.82	528.23
		731.29	0	710.36	948.31	325.17	325.17	379.6	450.08	813.63	699.89	535.21	616.86
		751.53	0	299.36	912.72	76.76	76.76	419.38	790.61	853.41	266.56	582.66	536.61
		644.07	0	528.93	872.25	51.64	51.64	695.71	586.15	891.09	64.2	413.1	237.95
		344.02	0	641.98	681.75	121.42	121.42	679.66	312.61	669.89	8.37	438.92	166.08
		243.53	0	498.23	426.36	64.2	64.2	348.2	251.21	350.99	0	161.19	139.56
		114.44	8.37	115.14	19.54	101.18	101.18	230.97	20.24	183.52	0	32.8	0
		7.68	235.86	19.54	0	34.89	34.89	13.26	0	97.69	0	1.4	0
		0	455.66	0	0	1.4	1.4	0	0	0.7	0	0	0
		0	466.83	0	0	0	0	0	0	0	0	0	0
		0	395.65	0	0	0	0	0	0	0	0	0	0
		0	447.29	0	0	0	0	0	0	0	0	0	0
		0	597.32	0	0	0	0	0	0	0	0	0	0
		0	625.93	0	0	0	0	0	0	0	0	0	0
		0	385.19	0	0	0	0	0	0	0	0	0	0
		0	129.09	0	0	0	0	0	0	0	0	0	0
		0	35.59	0	0	0	0	0	0	0	0	0	0
		0	0	0	0	0	0	0	0	0	0	0	0
		0	0	0	0	0	0	0	0	0	17.45	0	0
		0	0	0	9.07	0	0	35.59	115.14	0	200.27	0	0
		0	0	0	187.71	12.56	12.56	206.55	364.25	2.09	441.01	0	0
		16.75	0	1.4	436.13	232.37	232.37	394.26	625.23	80.94	605.69	73.97	41.17
		106.07	0	29.31	678.26	417.98	417.98	562.43	840.15	307.73	736.88	193.29	230.27
		331.45	0	106.07	771.07	685.94	685.94	828.99	958.08	528.93	641.28	408.91	411.7
		363.55	0	217.71	212.13	663.61	663.61	935.05	597.32	790.61	471.71	486.37	427.75
		316.8	0	539.4	505.21	937.15	937.15	942.73	508	812.24	471.71	573.59	601.5
		541.49	0	320.29	309.13	852.01	852.01	871.55	766.88	785.72	450.78	632.9	517.77
		362.86	0	327.97	169.57	775.95	775.95	743.85	581.27	734.78	121.42	660.82	307.03
		318.89	0	217.71	68.38	836.66	836.66	300.05	416.59	615.46	23.03	469.62	208.64
		149.33	0	56.52	17.45	341.92	341.92	57.22	224.69	208.64	0	145.14	307.03
		80.94	0.7	48.15	90.02	147.93	147.93	191.2	14.65	221.2	0	39.08	60.01
		1.4	110.95	0	2.79	66.29	66.29	22.33	0	34.19	0	0	0
		0	180.03	0	0	0	0	0	0	0	0	0	0
		0	229.58	0	0	0	0	0	0	0	0	0	0
		0	281.21	0	0	0	0	0	0	0	0	0	0
		0	329.36	0	0	0	0	0	0	0	0	0	0
		0	516.37	0	0	0	0	0	0	0	0	0	0
		0	422.17	0	0	0	0	0	0	0	0	0	0
		0	233.76	0	0	0	0	0	0	0	0	0	0
		0	92.81	0	0	0	0	0	0	0	0	0	0
		0	3.49	0	0	0	0	0	0	0	0	0	0
		0	0	0	0	0	0	0	0	0	7.68	0	0
		0	0	0	0	0	0	0	15.35	0	121.42	0	0
		0	0	0	2.09	0	0	47.45	95.6	0	143.05	0	0
		0	0	0	90.02	32.1	32.1	195.38	241.44	9.07	302.15	0	0
		19.54	0	2.79	140.96	120.72	120.72	419.38	601.5	161.89	368.44	38.38	0
		205.85	0	211.43	230.97	385.88	385.88	646.16	802.47	441.71	362.16	131.88	86.53
		387.28	0	376.81	300.05	467.53	467.53	840.15	705.48	629.42	322.38	424.96	134.68
		429.84	0	582.66	487.76	815.73	815.73	950.4	873.65	841.55	284	479.39	214.92
		509.39	0	752.93	857.6	953.19	953.19	914.82	924.59	1014.6	214.22	448.69	156.31
		404.03	0	768.98	600.81	723.62	723.62	468.22	617.55	975.52	348.2	329.36	191.2
		408.21	0	385.88	355.18	477.3	477.3	653.84	581.97	885.51	55.13	178.64	181.43
		599.41	0	180.03	226.78	342.62	342.62	669.19	170.96	354.48	1.4	196.08	224.69
		270.05	0	181.43	125.6	147.24	147.24	486.37	137.47	138.16	0	163.29	99.79
		164.68	0	50.94	36.98	159.1	159.1	274.24	2.79	39.77	0	38.38	22.33
		2.79	0	34.19	4.88	72.57	72.57	48.15	0	2.09	0	4.19	0
		0	30.01	0	0	3.49	3.49	0	0	0	0	0	0
		0	0	0	0	0	0	0	0	0	0	0	0
		0	4.19	0	0	0	0	0	0	0	0	0	0
		0	20.24	0	0	0	0	0	0	0	0	0	0
		0	68.38	0	0	0	0	0	0	0	0	0	0
		0	461.94	0	0	0	0	0	0	0	0	0	0
		0	302.15	0	0	0	0	0	0	0	0	0	0
		0	214.22	0	0	0	0	0	0	0	0	0	0
		0	13.96	0	0	0	0	0	0	0	0	0	0
		0	0	0	0	0	0	0	0	0	2.09	0	0
		0	0	0	0	0	0	0	10.47	0	99.79	0	0
		0	0	0	0	0	0	25.12	138.16	0	337.74	0	0
		0	0	0	60.01	0	0	175.85	394.26	27.21	561.73	0	0
		2.79	0	95.6	203.06	117.23	117.23	355.18	451.48	140.26	733.39	9.77	13.96
		164.68	0	320.99	594.53	462.64	462.64	311.92	738.97	289.59	851.32	36.29	254
		367.74	0	573.59	526.84	635.7	635.7	648.95	544.28	615.46	681.05	138.86	390.77
		545.68	0	646.16	847.83	774.56	774.56	923.19	337.74	600.11	378.21	136.07	480.78
		327.27	0	600.81	931.56	811.54	811.54	795.49	407.52	164.68	215.62	80.94	213.53
		376.11	0	826.89	718.73	847.13	847.13	812.24	247.02	500.32	103.97	97.69	508.7
		431.24	0	690.12	759.21	619.65	619.65	405.42	414.49	122.81	53.73	95.6	388.67
		309.13	0	432.64	370.53	699.2	699.2	236.55	302.15	23.73	25.82	13.96	262.37
		205.85	0	516.37	238.65	606.39	606.39	87.22	83.04	46.05	0	34.19	211.43
		77.46	33.49	235.16	48.15	431.24	431.24	99.79	0	15.35	0	28.61	27.91
		1.4	183.52	46.05	0	36.29	36.29	12.56	0	1.4	0	0	0
		0	449.38	0	0	2.79	2.79	0	0	0	0	0	0
		0	629.42	0	0	0	0	0	0	0	0	0	0
		0	749.44	0	0	0	0	0	0	0	0	0	0
		0	406.82	0	0	0	0	0	0	0	0	0	0
		0	401.24	0	0	0	0	0	0	0	0	0	0
		0	387.28	0	0	0	0	0	0	0	0	0	0
		0	353.78	0	0	0	0	0	0	0	0	0	0
		0	221.2	0	0	0	0	0	0	0	0	0	0
		0	11.86	0	0	0	0	0	0	0	0	0	0
		0	0	0	0	0	0	0	0	0	0	0	0
		0	0	0	0	0	0	0	30.01	0	129.09	0	0
		0	0	0	4.19	0	0	38.38	194.69	0	168.87	0	0
		0	0	0	221.9	54.43	54.43	199.57	424.26	37.68	99.09	0	10.47
		0	0	84.43	437.52	254.7	254.7	358.67	504.51	242.14	247.02	8.37	187.71
		124.21	0	322.38	621.74	393.56	393.56	653.14	752.93	403.33	131.88	135.37	259.58
		341.92	0	508	808.05	593.13	593.13	775.95	924.59	579.17	415.19	207.25	191.9
		510.09	0	730.6	930.17	785.02	785.02	781.54	995.06	591.73	195.38	705.48	132.58
		648.95	0	598.01	913.42	842.94	842.94	644.07	881.32	304.24	483.58	136.77	70.48
		687.33	0	759.21	895.28	932.26	932.26	275.63	439.61	563.12	403.33	579.17	105.37
		649.65	0	819.91	739.67	775.95	775.95	256.79	597.32	641.28	109.55	609.18	274.93
		551.26	0	715.25	510.09	762.7	762.7	242.14	464.04	520.56	2.09	256.79	128.4
		387.28	0	554.05	192.59	357.27	357.27	191.9	219.11	318.89	0	212.13	29.31
		187.71	36.29	342.62	10.47	188.41	188.41	193.29	9.77	167.47	0	53.73	2.09
		4.19	226.78	117.23	0	48.15	48.15	2.79	0	51.64	0	0	0
		0	459.85	1.4	0	0	0	0	0	0	0	0	0
		0	643.37	0	0	0	0	0	0	0	0	0	0
		0	746.65	0	0	0	0	0	0	0	0	0	0
		0	796.89	0	0	0	0	0	0	0	0	0	0
		0	780.14	0	0	0	0	0	0	0	0	0	0
		0	556.84	0	0	0	0	0	0	0	0	0	0
		0	392.86	0	0	0	0	0	0	0	0	0	0
		0	406.12	0	0	0	0	0	0	0	0	0	0
		0	99.79	0	0	0	0	0	0	0	0	0	0
		0	0	0	0	0	0	0	0	0	0	0	0
		0	0	0	0	0	0	0	18.14	0	55.13	0	0
		0	0	0	20.93	0	0	32.8	207.94	0	219.81	0	0
		0	0	0	190.5	24.42	24.42	57.92	417.28	0	155.61	0	0
		13.26	0	82.34	474.5	168.87	168.87	390.77	586.85	124.21	196.78	91.41	69.78
		175.15	0	312.61	407.52	388.67	388.67	591.73	752.93	397.05	292.38	191.2	407.52
		256.79	0	534.51	760.6	381	381	669.89	875.04	624.53	454.97	257.49	402.63
		538	0	704.78	803.17	615.46	615.46	813.63	976.22	729.9	561.73	263.77	502.42
		663.61	0	818.52	752.23	836.66	836.66	890.39	745.25	895.98	334.94	168.87	527.54
		693.61	0	679.66	875.04	790.61	790.61	847.13	385.88	896.67	155.61	496.83	495.44
		615.46	0	640.58	326.57	822.01	822.01	803.87	308.43	676.17	90.71	260.98	461.94
		559.64	0	191.9	68.38	635.7	635.7	553.36	442.41	355.18	2.79	255.39	258.19
		394.95	0	92.81	96.99	562.43	562.43	355.88	154.91	193.29	0	344.02	80.94
		193.29	28.61	116.53	30.01	198.18	198.18	185.61	6.28	83.04	0	94.9	0
		0.7	127	6.28	0	30.7	30.7	46.75	0	7.68	0	0	0
		0	443.1	0	0	0	0	0	0	0	0	0	0
		0	654.54	0	0	0	0	0	0	0	0	0	0
		0	811.54	0	0	0	0	0	0	0	0	0	0
		0	519.16	0	0	0	0	0	0	0	0	0	0
		0	470.32	0	0	0	0	0	0	0	0	0	0
		0	362.16	0	0	0	0	0	0	0	0	0	0
		0	129.09	0	0	0	0	0	0	0	0	0	0
		0	98.39	0	0	0	0	0	0	0	0	0	0
		0	34.89	0	0	0	0	0	0	0	0	0	0
		0	0	0	0	0	0	0	0	0	0.7	0	0
		0	0	0	0	0	0	0	2.79	0	129.09	0	0
		0	0	0	1.4	0	0	27.91	149.33	0	346.11	0	0
		0	0	0	92.81	52.34	52.34	163.98	344.71	11.86	486.37	0	18.14
		13.96	0	82.34	195.38	222.6	222.6	461.25	550.56	175.85	759.21	72.57	187.01
		182.82	0	267.26	765.49	410.31	410.31	663.61	701.99	399.84	752.93	257.49	290.98
		386.58	0	383.09	845.04	626.62	626.62	638.49	855.5	607.09	787.12	315.41	471.71
		508	0	715.94	202.36	682.45	682.45	818.52	893.88	764.09	697.1	301.45	300.75
		588.94	0	841.55	147.93	583.36	583.36	438.22	686.64	680.36	604.99	575.68	414.49
		427.05	0	881.32	103.97	718.04	718.04	334.94	647.56	491.25	279.12	581.97	249.11
		518.47	0	839.45	473.81	719.43	719.43	480.78	427.75	378.91	64.2	519.86	244.93
		442.41	0	732.69	281.91	288.19	288.19	353.78	208.64	273.54	2.09	359.37	208.64
		305.64	0	387.98	196.78	198.18	198.18	258.88	66.29	11.16	0	122.81	36.29
		105.37	4.19	15.35	85.13	335.64	335.64	82.34	0	32.1	0	27.21	0
		12.56	62.1	11.86	0	66.99	66.99	20.93	0	40.47	0	0.7	0
		0	209.34	0	0	0	0	0	0	0	0	0	0
		0	230.97	0	0	0	0	0	0	0	0	0	0
		0	224.69	0	0	0	0	0	0	0	0	0	0
		0	125.6	0	0	0	0	0	0	0	0	0	0
		0	106.76	0	0	0	0	0	0	0	0	0	0
		0	108.86	0	0	0	0	0	0	0	0	0	0
		0	6.98	0	0	0	0	0	0	0	0	0	0
		0	0	0	0	0	0	0	0	0	0	0	0
		0	0	0	0	0	0	0	0	0	0	0	0
		0	0	0	0	0	0	0	0	0	2.79	0	0
		0	0	0	0	0	0	0	41.87	0	78.85	0	0
		0	0	0	30.01	0	0	0	192.59	0	203.06	0	0
		0	0	0	185.61	4.88	4.88	212.13	398.44	7.68	544.98	0	11.16
		4.19	0	39.08	422.17	151.42	151.42	456.36	618.25	110.25	676.17	46.05	109.55
		159.1	0	189.1	674.07	427.75	427.75	588.94	691.52	274.24	530.33	250.51	457.06
		304.24	0	241.44	842.24	574.99	574.99	611.97	907.14	398.44	618.25	336.34	441.01
		546.38	0	512.19	916.91	764.09	764.09	726.41	676.87	641.28	663.61	563.12	639.18
		610.58	0	720.83	886.21	835.27	835.27	986.69	668.49	517.77	425.66	367.04	653.14
		651.75	0	935.75	932.96	816.43	816.43	949.01	672.68	657.33	204.46	542.19	576.38
		674.07	0	696.4	411.7	755.02	755.02	842.24	430.54	704.08	48.15	296.56	408.91
		555.45	0	556.84	420.77	626.62	626.62	390.07	205.15	558.24	6.28	192.59	346.11
		306.33	0	472.41	230.27	300.75	300.75	100.48	99.09	369.14	0	108.16	92.11
		99.09	27.91	251.91	6.98	205.15	205.15	76.76	0	194.69	0	27.21	0.7
		1.4	37.68	76.76	0	71.87	71.87	8.37	0	36.29	0	0	0
		0	371.93	0	0	1.4	1.4	0	0	0	0	0	0
		0	195.38	0	0	0	0	0	0	0	0	0	0
		0	193.99	0	0	0	0	0	0	0	0	0	0
		0	279.12	0	0	0	0	0	0	0	0	0	0
		0	522.65	0	0	0	0	0	0	0	0	0	0
		0	167.47	0	0	0	0	0	0	0	0	0	0
		0	138.86	0	0	0	0	0	0	0	0	0	0
		0	45.36	0	0	0	0	0	0	0	0	0	0
		0	16.75	0	0	0	0	0	0	0	0	0	0
		0	0	0	0	0	0	0	0	0	4.88	0	0
		0	0	0	0	0	0	0	0.7	0	125.6	0	0
		0	0	0	47.45	0	0	5.58	154.21	0	317.5	0	0
		0	0	108.86	32.8	12.56	12.56	234.46	351.69	0	556.84	0	76.06
		32.8	0	373.32	264.47	200.97	200.97	356.58	531.03	24.42	734.78	72.57	270.05
		196.08	0	581.97	301.45	215.62	215.62	613.37	347.5	66.99	722.92	244.23	390.77
		239.35	0	792.7	429.15	489.16	489.16	455.66	351.69	426.36	743.16	374.72	559.64
		490.55	0	729.2	762	688.03	688.03	438.22	274.93	731.99	695.01	424.96	371.93
		608.48	0	738.97	409.61	836.66	836.66	306.33	295.87	861.78	524.75	549.17	249.81
		422.87	0	370.53	252.6	849.22	849.22	281.21	638.49	889.7	194.69	527.54	306.33
		722.92	0	461.25	420.08	591.73	591.73	609.88	501.72	842.24	48.85	355.88	518.47
		448.69	0	283.31	295.87	593.13	593.13	666.4	360.06	714.55	0	374.02	226.78
		104.67	0	182.13	41.87	182.82	182.82	494.04	182.13	452.87	0	304.94	110.25
		79.55	10.47	18.14	0	188.41	188.41	230.97	2.79	129.09	0	79.55	0
		3.49	277.72	0	0	117.23	117.23	27.91	0	9.77	0	0.7	0
		0	99.09	0	0	0	0	0	0	0	0	0	0
		0	466.83	0	0	0	0	0	0	0	0	0	0
		0	623.14	0	0	0	0	0	0	0	0	0	0
		0	785.72	0	0	0	0	0	0	0	0	0	0
		0	716.64	0	0	0	0	0	0	0	0	0	0
		0	424.26	0	0	0	0	0	0	0	0	0	0
		0	182.82	0	0	0	0	0	0	0	0	0	0
		0	103.27	0	0	0	0	0	0	0	0	0	0
		0	13.96	0	0	0	0	0	0	0	0	0	0
		0	0	0	0	0	0	0	0	0	0	0	0
		0	0	0	0	0	0	0	27.91	0	96.3	0	0
		0	0	0	0.7	0	0	34.89	151.42	0	280.52	0	0
		0	0	0	8.37	76.06	76.06	144.44	401.24	12.56	503.11	0	39.77
		0	0	6.28	53.03	189.8	189.8	296.56	425.66	101.18	624.53	46.75	116.53
		34.89	0	88.62	77.46	376.11	376.11	658.03	472.41	231.67	674.07	137.47	375.42
		145.14	0	189.1	54.43	616.86	616.86	505.21	515.67	406.82	578.48	203.76	542.89
		217.02	0	364.95	133.28	690.12	690.12	524.75	392.16	745.95	683.15	189.1	544.98
		307.73	0	408.21	44.66	797.59	797.59	339.13	660.12	587.55	507.3	320.99	338.43
		413.1	0	474.5	44.66	1008.32	1008.32	441.01	829.68	635	235.16	406.82	549.87
		350.99	0	514.98	39.08	584.76	584.76	468.92	628.02	742.46	159.8	431.24	240.04
		351.69	0	333.55	37.68	660.12	660.12	496.83	424.26	651.05	13.96	379.6	334.94
		216.32	0	245.63	6.98	226.09	226.09	222.6	219.11	487.76	0	244.23	152.12
		120.02	39.08	58.62	1.4	181.43	181.43	219.11	13.96	253.3	0	30.01	0
		4.88	244.93	0	0	38.38	38.38	9.77	0	12.56	0	2.09	0
		0	450.78	0	0	0	0	0	0	0	0	0	0
		0	516.37	0	0	0	0	0	0	0	0	0	0
		0	784.33	0	0	0	0	0	0	0	0	0	0
		0	670.59	0	0	0	0	0	0	0	0	0	0
		0	341.22	0	0	0	0	0	0	0	0	0	0
		0	386.58	0	0	0	0	0	0	0	0	0	0
		0	234.46	0	0	0	0	0	0	0	0	0	0
		0	196.08	0	0	0	0	0	0	0	0	0	0
		0	31.4	0	0	0	0	0	0	0	0	0	0
		0	0	0	0	0	0	0	0	0	0.7	0	0
		0	0	0	0	0	0	0	23.03	0	119.32	0	0
		0	0	0	27.21	0	0	34.89	183.52	0	236.55	0	0
		0	0	32.1	73.97	2.79	2.79	232.37	457.76	6.28	469.62	0	4.88
		6.28	0	247.72	444.5	15.35	15.35	480.78	537.31	173.75	602.2	95.6	203.06
		85.83	0	390.77	412.4	200.97	200.97	683.15	237.25	195.38	775.95	299.36	344.71
		217.71	0	379.6	584.06	492.65	492.65	848.52	322.38	469.62	529.63	477.3	531.72
		438.22	0	738.97	570.8	253.3	253.3	785.72	479.39	791.31	449.38	628.02	628.72
		357.27	0	792.7	718.73	250.51	250.51	951.8	321.69	853.41	542.19	526.84	534.51
		487.06	0	355.88	373.32	607.78	607.78	581.27	314.01	835.27	196.78	591.04	507.3
		572.2	0	713.85	411	624.53	624.53	288.89	361.46	676.17	142.35	462.64	422.17
		396.35	0	604.99	317.5	664.31	664.31	129.09	368.44	500.32	9.77	154.21	264.47
		249.81	0	361.46	79.55	194.69	194.69	46.75	75.36	383.79	0	91.41	64.2
		142.35	11.16	42.57	19.54	111.65	111.65	124.21	0	53.73	0	70.48	0
		1.4	103.27	0	0	53.73	53.73	20.24	0	2.09	0	0	0
		0	195.38	0	0	2.09	2.09	0	0	0	0	0	0
		0	348.2	0	0	0	0	0	0	0	0	0	0
		0	368.44	0	0	0	0	0	0	0	0	0	0
		0	297.26	0	0	0	0	0	0	0	0	0	0
		0	521.95	0	0	0	0	0	0	0	0	0	0
		0	499.62	0	0	0	0	0	0	0	0	0	0
		0	163.98	0	0	0	0	0	0	0	0	0	0
		0	131.88	0	0	0	0	0	0	0	0	0	0
		0	26.52	0	0	0	0	0	0	0	0	0	0
		0	0	0	0	0	0	0	0	0	3.49	0	0
		0	0	0	0	0	0	0	34.19	0	122.11	0	0
		0	0	1.4	6.28	22.33	22.33	6.98	178.64	9.07	306.33	0	0
		0	0	129.09	92.11	259.58	259.58	75.36	379.6	192.59	457.06	0	0
		0	0	314.01	115.83	482.18	482.18	284.7	714.55	385.88	505.21	64.2	5.58
		130.49	0	562.43	95.6	776.65	776.65	425.66	533.82	482.18	432.64	210.04	39.77
		200.27	0	761.3	234.46	427.75	427.75	431.94	514.28	745.95	504.51	274.93	50.94
		372.63	0	620.34	725.01	416.59	416.59	503.11	196.78	876.44	318.2	475.9	263.07
		579.17	0	530.33	741.06	388.67	388.67	693.61	147.24	898.77	383.79	501.72	150.72
		481.48	0	696.4	353.09	671.98	671.98	871.55	125.6	822.71	242.14	727.11	37.68
		459.85	0	754.32	595.22	782.23	782.23	626.62	145.14	711.06	132.58	679.66	34.19
		471.71	0	554.05	472.41	487.06	487.06	615.46	177.24	519.16	9.07	467.53	34.89
		297.96	34.89	332.85	258.19	198.18	198.18	325.17	125.6	297.26	0	232.37	0
		103.27	97.69	103.27	42.57	103.97	103.97	26.52	1.4	76.76	0	24.42	0
		12.56	374.72	0.7	0	2.79	2.79	4.88	0	0	0	0	0
		0	545.68	0	0	0	0	0	0	0	0	0	0
		0	450.78	0	0	0	0	0	0	0	0	0	0
		0	389.37	0	0	0	0	0	0	0	0	0	0
		0	268.65	0	0	0	0	0	0	0	0	0	0
		0	282.61	0	0	0	0	0	0	0	0	0	0
		0	214.22	0	0	0	0	0	0	0	0	0	0
		0	105.37	0	0	0	0	0	0	0	0	0	0
		0	14.65	0	0	0	0	0	0	0	0	0	0
		0	0	0	0	0	0	0	0	0	0	0	0
		0	0	0	0	0	0	0	0	0	0.7	0	0
		0	0	0	0	0	0	0	27.91	0	48.15	0	0
		0	0	0.7	9.77	73.97	73.97	37.68	200.27	0	216.32	0	0
		0	0	133.98	94.9	170.96	170.96	203.76	413.8	10.47	408.21	0	0
		0	0	131.19	244.23	509.39	509.39	363.55	419.38	163.98	523.35	31.4	2.79
		23.03	0	219.81	362.16	654.54	654.54	251.91	323.08	277.03	537.31	210.74	7.68
		132.58	0	401.24	102.58	840.15	840.15	569.4	399.84	426.36	500.32	367.04	14.65
		318.89	0	450.78	394.95	984.6	984.6	775.26	459.15	721.53	409.61	614.76	16.75
		437.52	0	316.1	98.39	606.39	606.39	828.29	551.96	872.25	467.53	588.94	59.31
		610.58	0	244.93	277.03	376.11	376.11	891.79	676.17	721.53	346.11	470.32	46.05
		561.03	0	352.39	381	673.38	673.38	797.59	131.88	304.94	73.97	348.2	16.75
		404.03	5.58	510.09	108.86	628.72	628.72	532.42	193.29	160.49	3.49	456.36	10.47
		223.99	70.48	175.85	51.64	406.12	406.12	272.14	159.1	180.73	0	115.14	0
		48.85	117.93	103.27	0	78.85	78.85	157.7	3.49	76.76	0	50.94	0
		0	350.3	0	0	14.65	14.65	16.75	0	0	0	0	0
		0	322.38	0	0	0	0	0	0	0	0	0	0
		0	397.75	0	0	0	0	0	0	0	0	0	0
		0	443.8	0	0	0	0	0	0	0	0	0	0
		0	293.08	0	0	0	0	0	0	0	0	0	0
		0	242.83	0	0	0	0	0	0	0	0	0	0
		0	159.8	0	0	0	0	0	0	0	0	0	0
		0	64.9	0	0	0	0	0	0	0	0	0	0
		0	0	0	0	0	0	0	0	0	0	0	0
		0	0	0	0	0	0	0	0	0	0	0	0
		0	0	0	0	0	0	0	0	0	0.7	0	0
		0	0	0	0	0	0	0	0	0	99.79	0	0
		0	0	0	0	32.8	32.8	36.29	80.25	11.16	341.92	0	0
		0	0	97.69	17.45	141.65	141.65	187.71	189.1	130.49	581.97	0	6.28
		0	0	323.78	145.84	505.9	505.9	384.49	407.52	371.23	792.7	90.02	122.11
		66.99	0	562.43	200.97	493.34	493.34	541.49	517.07	413.1	803.87	189.1	177.94
		192.59	0	655.93	404.03	518.47	518.47	527.54	459.15	651.75	716.64	284	551.96
		387.28	0	771.77	545.68	519.16	519.16	767.58	339.83	514.98	580.57	487.06	651.75
		439.61	0	856.2	258.19	230.97	230.97	406.82	649.65	660.12	549.87	384.49	652.44
		464.73	0	655.93	207.94	149.33	149.33	256.79	521.95	482.88	159.1	623.83	633.6
		470.32	0	312.61	178.64	154.21	154.21	200.27	156.31	638.49	41.87	653.84	512.19
		381.7	50.24	207.25	82.34	142.35	142.35	185.61	46.75	451.48	1.4	512.19	152.82
		114.44	248.42	172.36	34.89	159.1	159.1	171.66	55.82	279.12	0	165.38	19.54
		16.75	447.99	35.59	8.37	54.43	54.43	179.33	0	60.71	0	64.2	0
		0	648.26	0	0	4.19	4.19	1.4	0	0	0	0	0
		0	696.4	0	0	0	0	0	0	0	0	0	0
		0	526.84	0	0	0	0	0	0	0	0	0	0
		0	435.43	0	0	0	0	0	0	0	0	0	0
		0	725.71	0	0	0	0	0	0	0	0	0	0
		0	431.24	0	0	0	0	0	0	0	0	0	0
		0	85.13	0	0	0	0	0	0	0	0	0	0
		0	5.58	0	0	0	0	0	0	0	0	0	0
		0	0	0	0	0	0	0	0	0	0	0	0
		0	0	0	0	0	0	0	0	0	0	0	0
		0	0	0	0	0	0	0	0	0	0	0	0
		0	0	0	0	0	0	0	21.63	0	139.56	0	0
		0	0	0.7	0	66.99	66.99	32.1	165.38	4.19	297.26	0	0
		0	0	39.08	29.31	256.79	256.79	80.94	275.63	158.4	325.17	0	13.26
		0	0	280.52	87.22	456.36	456.36	103.27	464.73	388.67	523.35	17.45	128.4
		85.13	0	626.62	241.44	505.21	505.21	401.93	736.18	474.5	704.08	163.98	184.92
		221.2	0	742.46	495.44	508.7	508.7	641.98	591.73	498.93	825.5	332.15	191.2
		180.03	0	874.34	707.57	491.95	491.95	838.06	709.66	338.43	559.64	243.53	312.61
		391.47	0	912.72	701.99	656.63	656.63	482.18	854.11	520.56	593.13	314.01	300.05
		277.72	0	941.33	424.26	415.19	415.19	538	667.1	318.89	411	376.81	237.95
		127.7	0	840.15	309.13	517.77	517.77	782.23	438.22	140.96	150.72	297.96	359.37
		264.47	69.08	458.45	116.53	648.95	648.95	214.92	118.63	242.83	34.19	370.53	257.49
		115.14	272.14	120.02	95.6	438.22	438.22	85.83	20.93	211.43	0	208.64	39.77
		68.38	505.9	30.7	41.17	189.1	189.1	46.05	0	43.96	0	51.64	0
		3.49	598.01	0	0	20.93	20.93	3.49	0	0	0	4.19	0
		0	671.28	0	0	0	0	0	0	0	0	0	0
		0	418.68	0	0	0	0	0	0	0	0	0	0
		0	268.65	0	0	0	0	0	0	0	0	0	0
		0	558.24	0	0	0	0	0	0	0	0	0	0
		0	326.57	0	0	0	0	0	0	0	0	0	0
		0	255.39	0	0	0	0	0	0	0	0	0	0
		0	61.41	0	0	0	0	0	0	0	0	0	0
		0	0	0	0	0	0	0	0	0	0	0	0
		0	0	0	0	0	0	0	0	0	0	0	0
		0	0	0	0	0	0	0	0	0	1.4	0	0
		0	0	0	0	0	0	0	2.09	0	109.55	0	0
		0	0	0	6.28	29.31	29.31	29.31	198.87	8.37	191.9	0	28.61
		0	0	63.5	117.23	214.92	214.92	249.11	394.95	93.51	170.96	0	100.48
		2.09	0	226.78	148.63	430.54	430.54	418.68	540.79	316.8	130.49	11.16	179.33
		58.62	0	398.44	466.83	463.34	463.34	628.72	728.5	526.14	41.17	66.99	242.14
		189.8	0	401.93	800.38	815.73	815.73	785.02	477.99	695.01	21.63	309.13	403.33
		327.97	0	637.09	865.27	830.38	830.38	822.71	722.92	682.45	0	249.11	327.27
		353.09	0	884.81	763.39	581.97	581.97	615.46	421.47	773.86	0	498.23	608.48
		506.6	0	723.62	902.95	414.49	414.49	520.56	392.86	742.46	0	624.53	465.43
		226.78	0	330.06	770.37	559.64	559.64	804.56	247.02	341.92	0	247.02	242.83
		182.13	2.09	244.93	524.05	506.6	506.6	622.44	76.76	304.24	0	261.68	91.41
		80.94	76.76	164.68	381	384.49	384.49	369.14	36.98	274.93	0	138.16	0
		23.03	189.1	31.4	70.48	96.3	96.3	166.08	6.28	41.17	0	22.33	0
		2.79	330.06	0	3.49	0	0	32.1	0	0	0	0	0
		0	555.45	0	0	0	0	0	0	0	0	0	0
		0	540.79	0	0	0	0	0	0	0	0	0	0
		0	277.03	0	0	0	0	0	0	0	0	0	0
		0	464.04	0	0	0	0	0	0	0	0	0	0
		0	206.55	0	0	0	0	0	0	0	0	0	0
		0	140.96	0	0	0	0	0	0	0	0	0	0
		0	23.03	0	0	0	0	0	0	0	0	0	0
		0	0	0	0	0	0	0	0	0	0	0	0
		0	0	0	0	0	0	0	0	0	0	0	0
		0	0	0	0	0	0	0	0	0	0	0	0
		0	0	0	0	0	0	0	11.86	0	32.1	0	26.52
		0	0	0	22.33	57.22	57.22	0	203.76	8.37	263.77	0	203.06
		0	0	30.7	189.1	88.62	88.62	8.37	425.66	173.75	532.42	0	335.64
		0	0	203.06	490.55	235.16	235.16	42.57	620.34	309.82	679.66	11.16	530.33
		149.33	0	187.71	651.75	462.64	462.64	163.98	646.16	147.93	764.79	219.11	596.62
		286.8	0	76.76	757.11	607.78	607.78	329.36	667.79	137.47	730.6	430.54	334.94
		484.27	0	227.48	908.54	881.32	881.32	455.66	526.84	341.22	412.4	588.94	572.2
		363.55	0	397.05	910.63	725.01	725.01	628.72	499.62	806.66	524.75	468.92	535.21
		198.87	0	392.86	583.36	632.21	632.21	751.53	360.06	670.59	370.53	508.7	313.31
		225.39	0	459.15	632.9	477.99	477.99	801.07	450.78	517.07	198.87	505.21	150.03
		176.54	3.49	537.31	459.85	452.17	452.17	350.99	239.35	517.07	26.52	291.68	0
		85.83	53.73	108.16	365.65	378.91	378.91	157	39.77	203.06	0	233.76	0
		27.91	153.52	45.36	170.26	148.63	148.63	54.43	1.4	13.26	0	83.74	0
		4.88	295.17	0	6.28	11.16	11.16	4.19	0	0	0	2.09	0
		0	378.91	0	0	0	0	0	0	0	0	0	0
		0	424.96	0	0	0	0	0	0	0	0	0	0
		0	308.43	0	0	0	0	0	0	0	0	0	0
		0	104.67	0	0	0	0	0	0	0	0	0	0
		0	88.62	0	0	0	0	0	0	0	0	0	0
		0	48.85	0	0	0	0	0	0	0	0	0	0
		0	4.88	0	0	0	0	0	0	0	0	0	0
		0	0	0	0	0	0	0	0	0	0	0	0
		0	0	0	0	0	0	0	0	0	0	0	0
		0	0	0	0	0	0	0	0	0	0	0	0
		0	0	0	0	0	0	0	13.26	0	0.7	0	6.28
		0	0	0	9.07	53.73	53.73	13.96	133.28	13.26	68.38	0	193.29
		0	0	94.2	200.27	213.53	213.53	69.78	348.9	46.05	221.2	0	385.88
		3.49	0	342.62	421.47	470.32	470.32	279.12	531.03	180.03	604.99	32.8	504.51
		151.42	0	350.3	661.51	616.16	616.16	375.42	819.91	418.68	425.66	76.06	491.25
		458.45	0	695.01	546.38	811.54	811.54	365.65	577.78	580.57	371.93	328.66	606.39
		623.83	0	700.59	420.08	909.93	909.93	756.42	744.55	686.64	217.02	371.93	600.81
		717.34	0	940.63	295.87	558.94	558.94	660.12	406.82	703.38	101.88	371.93	338.43
		588.25	0	899.46	724.32	238.65	238.65	670.59	455.66	858.29	11.16	240.04	203.06
		458.45	0	743.85	385.88	816.43	816.43	743.16	344.71	692.92	9.07	199.57	48.15
		484.27	10.47	524.05	323.78	528.93	528.93	464.73	228.18	514.98	0	159.1	6.98
		307.73	110.25	192.59	257.49	321.69	321.69	261.68	57.22	295.87	0	66.29	0
		133.98	316.1	69.08	108.16	184.22	184.22	62.1	0	66.99	0	17.45	0
		21.63	637.09	0	0	11.86	11.86	4.88	0	0	0	0	0
		0	778.74	0	0	0	0	0	0	0	0	0	0
		0	861.09	0	0	0	0	0	0	0	0	0	0
		0	849.92	0	0	0	0	0	0	0	0	0	0
		0	759.21	0	0	0	0	0	0	0	0	0	0
		0	603.6	0	0	0	0	0	0	0	0	0	0
		0	297.26	0	0	0	0	0	0	0	0	0	0
		0	25.82	0	0	0	0	0	23.03	0	0	0	0
		0	0	0	0	0	0	0	196.78	0	0	0	0
		0	0	0	0	0	0	0	435.43	0	0	0	0
		0	0	0	0	0	0	0	648.26	0	8.37	0	0
		0	0	0	0	0	0	0	711.06	0	103.97	0	0
		0	0	2.79	36.29	62.8	62.8	165.38	658.03	10.47	172.36	0	16.05
		0	0	147.24	131.88	202.36	202.36	355.18	706.87	140.26	451.48	0	30.7
		24.42	0	397.05	330.06	200.27	200.27	649.65	401.24	143.75	733.39	41.17	54.43
		152.12	0	613.37	638.49	642.67	642.67	564.52	175.15	612.67	796.19	170.96	63.5
		385.88	0	750.13	678.26	733.39	733.39	459.85	252.6	844.34	785.72	235.86	98.39
		545.68	0	797.59	904.35	914.82	914.82	394.26	225.39	760.6	709.66	328.66	16.05
		710.36	0	949.01	997.16	930.17	930.17	469.62	37.68	250.51	568.01	288.89	40.47
		718.73	0	859.69	968.55	825.5	825.5	278.42	0	293.77	422.87	513.58	15.35
		748.04	0	646.16	764.79	565.22	565.22	251.91	0	372.63	163.98	471.71	0
		679.66	3.49	594.53	459.85	300.75	300.75	397.05	0	434.03	0	307.03	0
		480.78	122.11	293.08	251.91	148.63	148.63	193.99	0	225.39	0	179.33	0
		267.96	201.66	53.73	99.79	36.29	36.29	27.91	0	25.12	0	28.61	0
		9.77	359.37	0.7	0	0	0	0	0	0	0	0	0
		0	492.65	0	0	0	0	0	0	0	0	0	0
		0	471.71	0	0	0	0	0	0	0	0	0	0
		0	625.93	0	0	0	0	0	0	0	0	0	0
		0	595.92	0	0	0	0	0	0	0	0	0	0
		0	293.08	0	0	0	0	0	0	0	0	0	0
		0	89.32	0	0	0	0	0	0	0	0	0	0
		0	33.49	0	0	0	0	0	25.82	0	0	0	0
		0	0	0	0	0	0	0	181.43	0	0	0	0
		0	0	0	0	0	0	0	366.35	0	0	0	0
		0	0	0	0	0	0	0	622.44	0	0	0	0
		0	0	0	0	0	0	6.28	751.53	0	53.73	0	58.62
		0	0	1.4	17.45	49.54	49.54	187.01	891.79	6.98	279.82	0	247.72
		0	0	161.19	227.48	163.98	163.98	336.34	645.47	169.57	409.61	0	460.55
		41.87	0	376.11	517.77	245.63	245.63	609.18	715.94	367.04	696.4	0	459.85
		101.88	0	572.89	606.39	597.32	597.32	777.35	657.33	563.12	758.51	20.93	344.02
		340.53	0	768.98	824.8	685.24	685.24	795.49	584.06	554.05	532.42	75.36	235.16
		602.9	0	882.02	735.48	763.39	763.39	973.43	407.52	918.3	460.55	105.37	141.65
		748.04	0	691.52	317.5	383.09	383.09	637.79	138.16	760.6	548.47	96.99	274.93
		703.38	0	588.94	826.89	384.49	384.49	320.99	6.28	699.2	421.47	154.21	115.14
		605.69	0	697.1	632.21	699.89	699.89	374.02	0	328.66	186.31	110.25	28.61
		598.71	0	547.77	129.09	473.11	473.11	460.55	0	207.94	12.56	38.38	0
		466.13	4.88	374.02	4.88	290.28	290.28	187.71	0	80.94	0	12.56	0
		254	51.64	45.36	0	143.05	143.05	5.58	0	52.34	0	2.79	0
		6.98	94.2	0	0	3.49	3.49	0	0	0	0	0	0
		0	155.61	0	0	0	0	0	0	0	0	0	0
		0	154.91	0	0	0	0	0	0	0	0	0	0
		0	138.16	0	0	0	0	0	0	0	0	0	0
		0	133.28	0	0	0	0	0	0	0	0	0	0
		0	91.41	0	0	0	0	0	0	0	0	0	0
		0	43.96	0	0	0	0	0	0	0	0	0	0
		0	0	0	0	0	0	0	9.77	0	0	0	0
		0	0	0	0	0	0	0	201.66	0	0	0	0
		0	0	0	0	0	0	0	478.69	0	0	0	0
		0	0	0	0	0	0	0	614.06	0	0	0	0
		0	0	0	0	0	0	10.47	849.92	0	123.51	0	30.7
		0	0	0	15.35	2.09	2.09	109.55	781.54	6.98	381.7	0	195.38
		0	0	109.55	205.85	18.14	18.14	186.31	461.25	121.42	449.38	0	394.26
		0	0	399.84	457.06	234.46	234.46	542.19	480.78	404.03	610.58	0	549.17
		57.22	0	581.97	680.36	347.5	347.5	653.14	189.8	492.65	778.05	39.77	556.15
		258.88	0	608.48	833.87	690.82	690.82	436.82	61.41	685.94	376.81	65.59	431.94
		260.28	0	904.35	662.91	896.67	896.67	374.72	17.45	485.67	136.07	110.25	150.03
		360.76	0	962.96	289.59	751.53	751.53	877.83	0	341.22	22.33	85.83	302.85
		346.81	0	861.78	240.74	595.22	595.22	407.52	0	214.92	34.19	80.94	302.15
		572.2	0	807.35	230.27	802.47	802.47	114.44	0	224.69	2.09	168.17	107.46
		635	0	443.8	207.94	293.08	293.08	173.75	0	228.88	0	108.16	0
		467.53	28.61	101.88	84.43	135.37	135.37	57.22	0	112.35	0	60.71	0
		242.83	181.43	32.1	95.6	3.49	3.49	2.09	0	2.09	0	5.58	0
		34.19	291.68	0	7.68	0	0	0	0	0	0	0	0
		0	323.78	0	0	0	0	0	0	0	0	0	0
		0	348.2	0	0	0	0	0	0	0	0	0	0
		0	365.65	0	0	0	0	0	0	0	0	0	0
		0	345.41	0	0	0	0	0	0	0	0	0	0
		0	195.38	0	0	0	0	0	0	0	0	0	0
		0	82.34	0	0	0	0	0	0	0	0	0	0
		0	14.65	0	0	0	0	0	0	0	0	0	0
		0	0	0	0	0	0	0	55.13	0	0	0	0
		0	0	0	0	0	0	0	168.87	0	0	0	0
		0	0	0	0	0	0	0	326.57	0	0	0	0
		0	0	0	0	0	0	18.84	272.84	0	55.13	0	13.96
		0	0	0	0	53.73	53.73	172.36	382.39	17.45	254	0	103.27
		0	0	37.68	27.91	259.58	259.58	435.43	314.71	94.9	472.41	0	249.11
		0	0	295.17	110.95	482.88	482.88	659.42	404.03	140.96	209.34	48.85	387.28
		101.88	0	584.76	127.7	672.68	672.68	697.8	110.95	435.43	104.67	210.04	518.47
		203.76	0	651.75	61.41	767.58	767.58	905.74	8.37	554.75	217.71	374.02	444.5
		447.99	0	702.68	192.59	751.53	751.53	932.26	0	521.95	427.05	371.23	574.29
		612.67	0	845.73	322.38	219.11	219.11	288.19	0	533.82	634.3	327.27	166.77
		610.58	0	815.73	56.52	96.99	96.99	188.41	0	463.34	193.99	263.07	87.22
		615.46	0	535.91	29.31	121.42	121.42	170.26	0	392.16	16.05	210.74	30.01
		444.5	0	563.82	53.03	514.28	514.28	168.87	0	322.38	0	174.45	0
		272.14	6.28	122.81	19.54	427.05	427.05	207.25	0	106.76	0	92.81	0
		186.31	52.34	11.16	0.7	207.25	207.25	41.87	0	20.93	0	14.65	0
		49.54	105.37	0	8.37	30.01	30.01	0	0	0	0	0	0
		0	290.98	0	0	0	0	0	0	0	0	0	0
		0	333.55	0	0	0	0	0	0	0	0	0	0
		0	788.51	0	0	0	0	0	0	0	0	0	0
		0	517.77	0	0	0	0	0	0	0	0	0	0
		0	387.98	0	0	0	0	0	0	0	0	0	0
		0	90.02	0	0	0	0	0	0	0	0	0	0
		0	4.88	0	0	0	0	0	13.96	0	0	0	0
		0	0	0	0	0	0	0	187.71	0	0	0	0
		0	0	0	0	0	0	0	415.19	0	0	0	0
		0	0	0	0	0	0	0	626.62	0	0	0	0
		0	0	0	0	0	0	36.98	708.27	0	81.64	0	9.07
		0	0	0	0	36.98	36.98	212.83	695.71	8.37	163.29	0	72.57
		0	0	73.97	0	205.15	205.15	461.25	554.05	168.87	393.56	0	228.88
		0	0	223.3	11.16	335.64	335.64	696.4	572.89	394.26	669.89	0.7	232.37
		18.84	0	604.29	50.94	502.42	502.42	833.87	488.46	623.14	749.44	6.98	406.12
		110.95	0	723.62	156.31	828.29	828.29	819.22	525.44	558.24	687.33	76.76	625.93
		204.46	0	863.88	314.01	935.75	0	909.93	288.19	589.64	617.55	184.92	404.03
		280.52	0	872.25	383.09	905.74	0	665.7	65.59	487.76	586.15	88.62	401.24
		379.6	0	742.46	184.22	802.47	0	568.01	0	720.13	396.35	99.79	251.21
		309.13	0	645.47	438.92	359.37	0	238.65	0	614.76	141.65	97.69	83.04
		241.44	0	373.32	191.2	175.15	0	259.58	0	388.67	17.45	69.78	0
		149.33	13.26	150.72	48.15	144.44	0	240.74	0	190.5	0	78.15	0
		77.46	281.21	46.05	34.89	71.87	0	25.12	0	26.52	0	4.88	0
		2.79	505.21	0	16.05	0	20.24	0	0	0	0	0	0
		0	374.02	0	0	0	201.66	0	0	0	0	0	0
		0	399.84	0	0	0	332.85	0	0	0	0	0	0
		0	297.26	0	0	0	613.37	0	0	0	0	0	0
		0	264.47	0	0	0	625.93	0	0	0	0	0	0
		0	188.41	0	0	0	634.3	0	0	3	0	0	0
		0	69.08	0	0	0	785.02	0	0	3	0	575	0
		0	3.49	0	0	0	820.61	0	0	3	0	609	0
		0	0	0	0	0	522.65	0	150.03	3	0	577	0
		0	0	0	0	0	332.15	0	330.06	3	0	900	0
		0	0	0	0	0	235.16	0	618.25	3	0	775	0
		0	0	0	0	0	180.73	40.47	802.47	3	37.68	700	0
		0	0	2.09	0	52.34	7.68	208.64	917.61	19	262.37	493	50.94
		0	0	53.73	91.41	185.61	0	438.92	920.4	150	182.82	256	191.9
		0	0	182.82	300.75	487.06	0	619.65	731.99	472	470.32	3	353.78
		23.03	0	464.04	357.97	625.23	0	387.28	791.31	652	674.77	3	598.01
		115.83	0	784.33	275.63	641.98	0	315.41	447.99	605	603.6	3	445.89
		233.07	0	803.87	339.83	838.76	0	409.61	376.11	551	591.73	3	341.92
		311.92	0	901.56	395.65	529.63	0	341.22	152.82	484	383.09	3	369.83
		314.01	0	831.08	544.28	565.92	0	555.45	2.79	557	350.3	3	334.94
		330.76	0	594.53	515.67	201.66	0	425.66	0	342	108.86	3	63.5
		420.77	5.58	349.6	406.82	451.48	0	489.16	0	252	3.49	3	0
		347.5	30.7	242.14	173.75	169.57	0	117.23	0	191	0	3	0
		137.47	103.27	48.15	49.54	166.77	0	27.91	0	122	0	3	0
		3.49	195.38	0	2.09	16.05	53.73	0	0	17	0	3	0
		0	175.85	0	0	0	274.24	0	0	3	0	3	0
		0	150.03	0	0	0	392.16	0	0	3	0	12	0
		0	198.18	0	0	0	681.05	0	0	3	3	63	3
		0	147.24	0	0	0	767.58	0	0	3	3	78	3
		0	265.16	0	0	0	773.16	0	0	3	3	92	3
		0	126.3	0	0	0	705.48	0	0	3	3	152	3
		0	4.88	0	0	0	648.95	0	0	3	3	216	3
		0	0	0	0	0	353.78	0	142.35	3	3	358	3
		0	0	0	0	0	232.37	0	172.36	3	3	299	3
		0	0	0	0	0	187.71	0	203.06	3	29	327	3
		0	0	0	0	0	60.01	2.09	249.11	3	192	183	24
		0	0	0	0	13.96	8.37	78.15	420.08	43	423	61	59
		0	0	0	2.79	258.88	0	413.8	546.38	221	576	15	107
		19.54	0	59.31	30.01	394.95	0	438.92	816.43	442	639	3	147
		103.97	0	432.64	99.79	461.25	0	514.98	690.12	635	781	3	180
		309.82	0	544.98	140.26	451.48	0	609.88	447.29	705	749	3	177
		504.51	0	484.97	90.02	427.05	0	653.84	353.78	687	936	3	245
		586.15	0	288.19	184.22	295.17	0	482.18	102.58	974	594	3	213
		543.59	0	371.93	207.94	348.2	0	348.9	3.49	642	263	3	117
		364.25	0	308.43	155.61	141.65	0	188.41	0	289	159	3	68
		488.46	0	143.05	193.99	63.5	0	145.14	0	359	52	3	8
		123.51	25.82	90.02	120.72	27.21	0	89.32	0	266	6	3	3
		63.5	205.85	17.45	34.89	27.91	0	17.45	0	106	3	3	3
		1.4	297.96	0	0	0	48.15	0	0	29	3	3	3
		0	435.43	0	0	0	169.57	0	0	3	3	3	3
		0	362.16	0	0	0	393.56	0	0	3	3	7	3
		0	240.74	0	0	0	539.4	0	0	3	3	45	3
		0	54.43	0	0	0	812.94	0	0	3	3	113	3
		0	240.04	0	0	0	865.97	0	0	3	3	161	3
		0	73.97	0	0	0	870.16	0	0	3	3	290	3
		0	19.54	0	0	0	898.77	0	7.68	3	3	379	3
		0	0	0	0	0	795.49	0	113.04	3	3	480	3
		0	0	0	0	0	490.55	0	384.49	3	3	376	3
		0	0	0	0	0	376.81	0	371.23	3	25	290	3
		0	0	0	0	0	67.69	30.7	591.04	3	90	306	32
		0	0	0	9.07	0	4.19	118.63	632.9	34	276	110	102
		0	0	16.75	182.82	0	0	306.33	413.1	217	423	17	216
		0	0	90.02	285.4	43.96	0	461.94	585.45	457	632	3	274
		52.34	0	152.82	648.95	34.19	0	467.53	421.47	695	758	3	474
		280.52	0	187.01	595.92	67.69	0	625.23	528.23	835	829	3	608
		537.31	0	339.83	498.23	133.98	0	300.05	305.64	814	906	3	716
		341.92	0	315.41	379.6	125.6	0	237.25	217.02	843	491	3	595
		586.15	0	143.05	339.13	184.22	0	207.25	2.79	570	428	3	175
		228.18	0	159.8	288.89	203.76	0	323.78	0	277	224	3	108
		240.04	0	95.6	174.45	137.47	0	260.28	0	447	43	3	22
		144.44	88.62	62.8	105.37	77.46	0	71.87	0	410	5	3	3
		118.63	305.64	8.37	9.07	12.56	27.21	4.19	0	176	3	3	3
		0.7	539.4	0	0	0	192.59	0	0	21	3	3	3
		0	665	0	0	0	324.48	0	0	3	3	3	3
		0	407.52	0	0	0	373.32	0	0	3	3	5	3
		0	134.68	0	0	0	464.73	0	0	3	3	40	3
		0	185.61	0	0	0	661.51	0	0	3	3	114	3
		0	136.07	0	0	0	630.81	0	0	3	3	201	3
		0	150.72	0	0	0	505.21	0	0	3	3	309	3
		0	32.8	0	0	0	355.88	0	11.16	3	3	344	3
		0	0	0	0	0	297.26	0	92.11	3	6	302	3
		0	0	0	0	0	198.87	0	235.16	3	47	334	3
		0	0	0	0	0	87.92	0	421.47	3	132	158	3
		0	0	0	0	0	2.09	0	523.35	3	262	95	33
		0	0	0	0	1.4	0	9.07	383.79	20	507	71	111
		4.19	0	0	27.21	35.59	0	73.97	421.47	199	881	16	190
		102.58	0	101.18	85.13	50.94	0	189.8	570.1	270	894	3	307
		392.86	0	154.91	104.67	101.18	0	276.33	412.4	669	894	3	379
		504.51	0	140.26	187.71	450.78	0	702.68	298.66	774	585	3	450
		606.39	0	229.58	233.07	747.34	0	652.44	124.91	757	225	3	473
		607.09	0	284.7	239.35	664.31	0	558.24	32.1	880	115	3	408
		609.88	0	281.91	205.85	367.74	0	699.89	0	871	55	3	339
		517.77	40.47	169.57	247.72	226.78	36.98	478.69	0	361	6	3	160
		337.74	219.11	124.91	274.24	199.57	234.46	177.24	0	261	3	3	18
		123.51	430.54	92.81	198.87	81.64	348.2	57.92	0	145	3	3	3
		4.19	621.74	22.33	78.15	31.4	517.07	11.86	0	78	3	3	3
		0	496.14	0	0.7	0	738.27	0	0	11	3	3	3
		0	106.07	0	0	0	837.36	0	0	3	3	3	3
		0	118.63	0	0	0	833.17	0	0	3	3	6	3
		0	78.85	0	0	0	845.04	0	0	3	3	74	3
		0	68.38	0	0	0	751.53	0	0	3	3	308	3
		0	212.83	0	0	0	609.88	0	0	3	3	491	3
		0	29.31	0	0	0	337.74	0	0	3	25	701	3
		0	0	0	0	0	151.42	0	30.7	3	165	743	3
		0	0	0	0	0	21.63	0	106.07	3	278	717	3
		0	0	0	0	0	0	0	289.59	3	389	555	3
		0	0	0	0	0	0	0	311.22	3	550	295	8
		0	0	0	0	0	0	28.61	461.94	3	901	168	55
		0	0	0	0	1.4	0	145.14	529.63	27	762	73	51
		25.82	0	27.21	146.54	113.04	0	395.65	631.51	188	339	27	142
		138.86	0	267.26	243.53	198.87	0	636.39	522.65	231	409	3	235
		329.36	0	264.47	259.58	223.3	0	744.55	750.83	324	449	3	335
		549.87	0	539.4	197.48	447.29	0	907.14	572.2	340	209	3	632
		535.91	0	548.47	203.06	253.3	0	992.97	211.43	334	51	3	523
		441.71	0	453.57	183.52	168.17	0	746.65	147.24	334	6	3	359
		341.22	0	351.69	575.68	290.98	0	696.4	8.37	648	3	3	204
		259.58	0	293.08	584.06	195.38	44.66	469.62	0	825	3	3	97
		317.5	75.36	174.45	456.36	144.44	189.8	214.92	0	630	3	3	32
		36.29	245.63	83.74	307.03	44.66	314.01	78.15	0	396	3	3	3
		0	566.61	14.65	77.46	12.56	405.42	15.35	0	92	3	3	3
		0	740.37	0	0	0	368.44	0	0	19	3	3	3
		0	753.62	0	0	0	578.48	0	0	3	3	3	3
		0	602.2	0	0	0	653.84	0	0	3	3	9	3
		0	637.79	0	0	0	864.57	0	0	3	3	68	3
		0	500.32	0	0	0	814.33	0	0	3	3	176	3
		0	301.45	0	0	0	516.37	0	0	3	3	190	3
		0	71.87	0	0	0	279.82	0	0	3	29	407	3
		0	0	0	0	0	106.76	0	26.52	3	214	743	3
		0	0	0	0	0	10.47	0	219.81	3	395	778	3
		0	0	0	0	0	0	0	361.46	3	350	736	3
		0	0	0	0	0	0	0	497.53	3	195	379	3
		0	0	0	0	0	0	24.42	714.55	3	387	192	33
		0	0	0	0	0	0	228.88	515.67	39	698	127	196
		0	0	70.48	18.14	22.33	0	457.06	449.38	187	733	20	456
		131.88	0	318.2	98.39	48.85	0	677.56	413.8	341	525	3	361
		237.25	0	508	225.39	258.19	0	819.91	307.73	623	562	3	380
		349.6	0	714.55	393.56	540.1	0	732.69	247.02	851	232	3	346
		628.02	0	762	339.13	663.61	0	603.6	355.88	1014	44	3	442
		500.32	0	897.37	574.29	685.94	0	336.34	223.3	949	5	3	421
		413.1	0	699.2	245.63	538.7	0	298.66	25.12	835	3	3	193
		346.81	34.19	378.91	240.74	316.8	38.38	511.49	0	827	3	3	82
		220.5	223.3	246.32	178.64	174.45	194.69	521.26	0	673	3	3	14
		84.43	427.05	273.54	99.09	99.09	133.28	172.36	0	331	3	3	3
		0	578.48	53.73	23.03	51.64	492.65	25.12	0	78	3	3	3
		0	508.7	0	0	2.79	556.15	0	0	11	3	3	3
		0	736.18	0	0	0	519.86	0	0	3	3	3	3
		0	751.53	0	0	0	483.58	0	0	3	3	7	3
		0	655.93	0	0	0	371.93	0	0	3	3	132	3
		0	505.21	0	0	0	533.12	0	0	3	3	333	3
		0	320.99	0	0	0	323.08	0	0	3	3	535	3
		0	99.79	0	0	0	237.95	0	0	3	28	686	3
		0	0	0	0	0	75.36	0	22.33	3	194	777	3
		0	0	0	0	0	3.49	0	180.73	3	413	801	3
		0	0	0	0	0	0	0	295.87	3	618	651	3
		0	0	0	0	0	0	0	228.18	3	780	580	3
		0	0	0	0	0	0	3.49	406.82	3	876	363	13
		0	0	0	0	61.41	0	141.65	468.22	37	906	112	119
		0	0	47.45	0	207.25	0	372.63	895.28	128	838	18	250
		131.88	0	219.81	0	363.55	0	682.45	782.23	386	497	3	363
		301.45	0	397.05	32.1	714.55	0	547.77	483.58	574	226	3	656
		391.47	0	459.85	59.31	780.14	0	401.24	509.39	693	135	3	517
		630.11	0	446.59	123.51	937.84	0	482.18	454.27	875	36	3	491
		586.85	0	473.11	90.02	452.87	0	914.12	199.57	823	5	3	380
		484.97	0	339.13	56.52	470.32	0	809.45	4.19	932	3	3	259
		314.71	10.47	490.55	46.75	549.17	25.82	302.15	0	711	3	3	142
		239.35	211.43	233.76	36.29	607.09	203.76	226.09	0	363	3	3	18
		46.05	347.5	113.04	33.49	160.49	472.41	34.89	0	311	3	3	3
		2.09	399.84	35.59	0.7	47.45	325.87	1.4	0	140	3	3	3
		0	576.38	0	0	0	634.3	0	0	13	3	3	3
		0	796.89	0	0	0	556.15	0	0	3	3	3	3
		0	489.16	0	0	0	915.51	0	0	3	3	7	3
		0	332.85	0	0	0	543.59	0	0	3	3	67	3
		0	207.94	0	0	0	613.37	0	0	3	3	113	3
		0	154.21	0	0	0	512.88	0	0	3	3	174	3
		0	12.56	0	0	0	144.44	0	0	3	8	671	3
		0	0	0	0	0	50.24	0	25.12	3	59	743	3
		0	0	0	0	0	19.54	0	124.21	3	246	703	3
		0	0	0	0	0	0	0	373.32	3	455	544	3
		0	0	0	0	0	0	0	401.24	3	769	265	4
		0	0	0	0	0	0	9.77	769.67	3	854	208	70
		0	0	0	0	0	0	168.87	870.16	43	816	143	228
		0	0	87.22	5.58	22.33	0	201.66	808.05	194	657	14	460
		122.11	0	296.56	120.72	66.29	0	505.21	600.81	442	357	3	623
		290.28	0	369.14	201.66	13.96	0	524.75	613.37	618	220	3	738
		341.92	0	671.98	290.98	37.68	0	535.91	407.52	689	90	3	768
		501.72	0	859.69	304.24	36.98	0	758.51	217.02	793	27	3	732
		538	0	720.13	152.82	45.36	0	431.94	64.9	715	4	3	612
		575.68	0	764.79	163.98	96.3	0	209.34	0	802	3	3	443
		404.72	22.33	392.86	139.56	127.7	43.26	193.29	0	700	3	3	152
		178.64	314.71	519.16	101.18	87.92	239.35	154.91	0	486	3	3	23
		43.96	450.08	303.54	144.44	11.86	309.13	104.67	0	271	3	3	3
		0	399.14	63.5	9.07	0	471.01	1.4	0	48	3	3	3
		0	662.91	0	0	0	474.5	0	0	12	3	3	3
		0	726.41	0	0	0	450.78	0	0	3	3	3	3
		0	780.14	0	0	0	683.84	0	0	3	3	8	3
		0	683.84	0	0	0	490.55	0	0	3	3	69	3
		0	480.78	0	0	0	427.75	0	0	3	3	310	3
		0	306.33	0	0	0	441.01	0	0	3	3	596	3
		0	97.69	0	0	0	270.75	0	0	3	11	736	3
		0	0	0	0	0	84.43	0	20.93	3	86	833	3
		0	0	0	0	0	22.33	0	91.41	3	213	910	3
		0	0	0	0	0	0	0	116.53	3	293	761	3
		0	0	0	0	0	0	0	115.83	3	556	629	4
		0	0	0	0	0	0	33.49	390.07	3	604	459	78
		9.77	0	0	0	0	0	124.21	472.41	42	682	152	269
		129.09	0	34.19	12.56	1.4	0	281.91	367.74	178	795	14	463
		238.65	0	212.83	99.79	26.52	0	444.5	471.01	446	567	3	622
		469.62	0	466.83	215.62	23.73	0	327.97	344.02	599	394	3	718
		650.35	0	333.55	170.26	43.96	0	327.97	359.37	683	274	3	741
		632.21	0	222.6	158.4	94.2	0	526.84	141.65	885	69	3	703
		605.69	0	196.78	307.73	76.06	0	307.03	41.87	1023	6	3	599
		530.33	0	156.31	428.45	71.87	0	323.78	0	872	3	3	439
		182.82	41.17	70.48	388.67	71.18	13.96	392.86	0	757	3	3	212
		54.43	242.14	64.2	370.53	34.89	203.76	297.26	0	381	3	3	21
		1.4	455.66	69.78	242.83	90.71	410.31	189.1	0	153	3	3	3
		0	611.97	4.88	92.11	30.01	624.53	24.42	0	124	3	3	3
		0	767.58	0	4.88	0	822.71	0	0	17	3	3	3
		0	443.1	0	0	0	525.44	0	0	3	3	3	3
		0	851.32	0	0	0	826.2	0	0	3	3	7	3
		0	464.73	0	0	0	588.94	0	0	3	3	83	3
		0	207.94	0	0	0	397.05	0	0	3	3	339	3
		0	60.01	0	0	0	298.66	0	0	3	3	535	3
		0	73.27	0	0	0	171.66	0	0	3	20	675	3
		0	0	0	0	0	58.62	0	0	3	147	775	3
		0	0	0	0	0	13.26	0	20.93	3	83	520	3
		0	0	0	0	0	0	0	76.76	3	410	758	3
		0	0	0	0	0	0	0	161.19	3	811	588	4
		0	0	0	0	0	0	16.05	187.01	3	924	437	60
		26.52	0	0	0	0	0	182.13	265.86	21	897	133	265
		193.29	0	20.93	5.58	6.28	0	473.11	279.82	210	886	14	464
		397.05	0	166.08	77.46	127	0	572.2	334.25	399	89	3	600
		534.51	0	339.83	205.85	220.5	0	850.62	131.19	424	217	3	694
		368.44	0	328.66	284.7	237.95	0	536.61	34.19	541	879	3	761
		268.65	0	415.19	361.46	251.91	0	343.32	35.59	835	383	3	715
		381.7	0	281.91	309.13	420.08	0	288.19	1.4	1033	230	3	610
		226.09	0	522.65	416.59	287.49	0	219.11	0	920	75	3	445
		134.68	11.86	453.57	221.2	253.3	6.98	388.67	0	885	4	3	199
		43.96	13.96	207.25	195.38	164.68	176.54	493.34	0	656	3	3	19
		0	115.14	200.97	85.83	135.37	444.5	224.69	0	372	3	3	3
		0	127	21.63	13.96	40.47	651.05	21.63	0	147	3	3	3
		0	134.68	0	0	2.09	845.73	0	0	19	3	3	3
		0	426.36	0	0	0	936.45	0	0	3	3	3	3
		0	296.56	0	0	0	975.52	0	0	3	3	6	3
		0	226.09	0	0	0	577.08	0	0	3	3	80	3
		0	182.82	0	0	0	226.09	0	0	3	3	310	3
		0	87.92	0	0	0	379.6	0	0	3	3	310	3
		0	8.37	0	0	0	104.67	0	0	3	14	526	3
		0	0	0	0	0	67.69	0	0	3	56	579	3
		0	0	0	0	0	0	0	1.4	3	155	825	3
		0	0	0	0	0	0	0	91.41	3	307	619	3
		0	0	0	0	0	0	0	195.38	3	357	605	4
		0	0	0	0	100.48	0	9.77	157	3	515	444	75
		51.64	0	0	50.24	282.61	0	203.06	325.17	29	314	118	259
		316.1	0	86.53	299.36	394.95	0	417.28	475.2	159	260	14	465
		496.83	0	309.13	407.52	514.98	0	518.47	292.38	294	431	3	622
		619.65	0	529.63	601.5	643.37	0	661.51	191.2	514	104	3	725
		690.82	0	387.98	584.76	861.78	0	698.5	284	526	30	3	781
		676.87	0	794.79	516.37	1009.72	0	847.83	262.37	550	3	3	736
		563.12	0	828.29	259.58	864.57	0	857.6	71.18	645	3	3	393
		334.25	0	805.96	298.66	654.54	0	538	1.4	473	3	3	290
		168.87	17.45	692.22	187.71	403.33	66.99	447.29	0	567	3	3	104
		0	5.58	395.65	137.47	99.09	221.9	228.18	0	481	3	3	22
		0	63.5	228.88	14.65	75.36	394.26	118.63	0	302	3	3	3
		0	34.19	67.69	0	0.7	647.56	18.14	0	131	3	3	3
		0	14.65	0	0	0	792	0	0	19	3	3	3
		0	64.2	0	0	0	835.96	0	0	3	3	3	3
		0	277.72	0	0	0	905.74	0	0	3	3	7	3
		0	277.03	0	0	0	819.91	0	0	3	3	112	3
		0	181.43	0	0	0	366.35	0	0	3	3	358	3
		0	103.27	0	0	0	217.02	0	0	3	19	338	3
		0	10.47	0	0	0	116.53	0	0	3	164	455	3
		0	0	0	0	0	96.99	0	23.03	3	372	416	3
		0	0	0	0	0	16.05	0	183.52	3	658	356	3
		0	0	0	0	0	0	0	464.73	3	773	103	3
		0	0	0	0	0	0	0	547.77	3	871	21	4
		2.79	0	0	34.19	33.49	0	25.12	183.52	3	740	3	32
		102.58	0	0	143.75	186.31	0	196.78	253.3	23	858	3	241
		326.57	0	27.21	322.38	417.98	0	284	327.27	155	640	3	305
		360.06	0	161.19	429.84	324.48	0	351.69	242.14	298	390	3	610
		644.07	0	295.17	828.99	332.15	0	369.83	324.48	266	131	3	730
		688.03	0	408.21	788.51	281.91	0	290.98	159.1	451	23	3	687
		668.49	0	466.83	582.66	367.74	0	376.11	171.66	569	3	3	713
		629.42	0	454.27	376.81	227.48	0	549.87	32.8	842	3	3	424
		466.83	0	433.33	311.92	662.91	0	298.66	0	569	3	3	113
		234.46	0	391.47	123.51	255.39	66.99	329.36	0	433	3	3	37
		8.37	18.84	301.45	38.38	247.02	232.37	318.2	0	388	3	3	12
		0	80.25	169.57	0	110.95	454.97	251.91	0	359	3	3	3
		0	522.65	36.98	0	0	510.79	46.05	0	104	3	4	3
		0	706.87	0	0	0	796.89	0	0	12	3	34	3
		0	805.96	0	0	0	734.09	0	0	3	3	51	3
		0	699.89	0	0	0	776.65	0	0	3	3	135	3
		0	582.66	0	0	0	688.03	0	0	3	10	189	3
		0	295.17	0	0	0	441.71	0	0	3	126	174	3
		0	184.92	0	0	0	254	0	0	3	362	327	3
		0	64.9	0	0	0	205.15	0	0	3	603	308	3
		0	0	0	0	0	68.38	0	33.49	3	676	420	3
		0	0	0	0	0	0	0	191.9	3	789	241	3
		0	0	0	0	0	0	0	335.64	3	743	145	3
		0	0	0	24.42	0	0	0	579.87	3	892	21	4
		16.75	0	0	167.47	30.7	0	40.47	775.95	3	531	3	77
		181.43	0	0	387.98	63.5	0	198.87	920.4	21	256	3	307
		381	0	2.79	521.26	247.02	0	406.82	802.47	227	151	3	452
		545.68	0	31.4	827.59	293.77	0	417.98	570.1	300	44	3	582
		652.44	0	200.97	919.7	388.67	0	309.82	655.93	293	4	3	727
		655.23	0	170.96	556.84	493.34	0	381	498.93	166	3	3	758
		404.72	0	131.19	248.42	341.92	0	234.46	231.67	375	3	3	713
		563.12	0	109.55	544.28	868.06	0	225.39	76.06	399	3	3	605
		210.74	0	151.42	535.91	789.91	0	237.25	0	896	3	3	451
		101.88	65.59	136.07	309.13	646.86	66.99	198.87	0	298	3	3	120
		0.7	263.77	88.62	13.26	337.74	244.23	93.51	0	191	3	3	18
		0	544.28	43.26	2.09	106.76	369.14	23.03	0	166	3	3	3
		0	429.15	3.49	0	4.19	584.06	0	0	67	3	6	3
		0	433.33	0	0	0	674.07	0	0	8	3	66	3
		0	812.94	0	0	0	773.16	0	0	3	3	279	3
		0	392.86	0	0	0	985.99	0	0	3	3	507	3
		0	473.11	0	0	0	938.54	0	0	3	17	489	3
		0	247.72	0	0	0	822.71	0	0	3	160	152	3
		0	45.36	0	0	0	466.83	0	0	3	355	216	3
		0	4.19	0	0	0	143.75	0	0	3	563	208	3
		0	0	0	0	0	41.87	0	22.33	3	738	602	3
		0	0	0	0	0	0	0	119.32	3	828	178	3
		0	0	0	6.28	0	0	0	367.04	3	888	83	3
		0	0	0	95.6	0	0	0	486.37	3	842	38	3
		20.93	0	0	128.4	30.01	0	2.79	626.62	3	737	3	36
		193.29	0	0	274.93	202.36	0	62.8	858.99	20	388	3	439
		392.16	0	0	347.5	262.37	0	279.12	824.8	228	166	3	618
		555.45	0	34.19	352.39	380.3	0	379.6	911.33	384	31	3	588
		653.84	0	85.13	371.23	429.84	0	578.48	392.86	327	4	3	490
		693.61	0	127.7	290.28	421.47	0	685.94	223.99	295	3	3	213
		665.7	0	164.68	279.82	673.38	0	747.34	66.99	332	3	3	142
		548.47	0	135.37	157	824.8	0	724.32	26.52	332	3	3	102
		318.2	0	202.36	0	628.72	0	330.06	3.49	766	3	3	20
		53.03	53.03	86.53	0	336.34	44.66	248.42	0	312	3	3	3
		0	175.85	27.91	0	257.49	243.53	217.71	0	190	3	3	3
		0	253.3	33.49	0	56.52	383.09	72.57	0	77	3	3	3
		0	475.2	0	0	2.09	529.63	4.19	0	30	3	5	3
		0	362.16	0	0	0	693.61	0	0	12	3	79	3
		0	376.81	0	0	0	711.06	0	0	3	23	307	3
		0	173.75	0	2.79	0	397.75	0	0	3	173	413	3
		0	156.31	0	117.23	0	298.66	0	0	3	380	604	3
		0	138.16	0	297.26	0	461.94	0	0	3	596	694	3
		0	53.73	0	489.16	0	484.97	0	0	3	739	696	3
		0	0	0	512.88	0	142.35	0	0	3	788	588	3
		0	0	0	771.77	0	50.24	0	22.33	3	583	259	3
		0	0	0	728.5	0	25.82	0	183.52	3	430	194	3
		0	0	0	729.9	0	0	0	262.37	3	260	122	21
		13.26	0	0	454.27	0	0	0	462.64	3	33	18	71
		131.88	0	0	227.48	57.92	0	2.09	771.77	3	4	3	112
		375.42	0	0	127	257.49	0	57.22	894.58	51	3	3	139
		559.64	0	16.75	31.4	408.21	0	163.29	945.52	278	3	3	206
		667.1	0	173.05	2.09	544.98	0	210.04	521.26	417	3	3	163
		704.08	0	155.61	0	554.75	0	488.46	287.49	660	3	3	243
		669.19	0	163.29	0	559.64	0	476.6	297.26	864	3	3	331
		574.29	0	205.85	0	407.52	0	320.29	208.64	1008	3	3	200
		424.26	0	445.2	0	331.45	0	328.66	101.88	792	3	3	104
		228.18	0	328.66	0	387.98	0	266.56	6.98	952	3	3	29
		6.98	0	272.14	0	154.21	16.75	228.88	0	672	3	3	3
		0	11.16	130.49	0	80.94	164.68	161.89	0	486	3	3	3
		0	6.98	56.52	0	36.29	110.25	71.18	0	184	3	3	3
		0	57.22	11.86	0	0	415.89	12.56	0	58	16	3	3
		0	30.7	0	0	0	714.55	0	0	13	92	13	3
		0	3.49	0	0	0	766.88	0	0	3	273	73	3
		0	0	0	0	0	476.6	0	0	3	284	417	3
		0	6.28	0	0	0	492.65	0	0	3	266	501	3
		0	5.58	0	34.89	0	450.08	0	0	3	351	635	3
		0	0	0	65.59	0	242.14	0	0	3	715	593	3
		0	0	0	163.98	0	169.57	0	0	3	491	490	3
		0	0	0	251.21	0	57.92	0	1.4	3	653	112	3
		0	0	0	456.36	0	13.96	0	129.79	3	389	69	3
		0	0	0	413.8	0	0	0	316.1	3	231	87	68
		21.63	0	0	244.93	0	0	0	416.59	3	44	30	127
		81.64	0	0	243.53	5.58	0	36.29	767.58	3	3	3	353
		376.11	0	0	140.96	110.95	0	193.99	199.57	17	3	3	516
		678.26	0	94.2	29.31	151.42	0	263.07	144.44	177	3	3	618
		812.94	0	324.48	0	327.27	0	458.45	227.48	359	3	3	738
		402.63	0	312.61	0	452.17	0	638.49	228.18	558	3	3	696
		618.95	0	449.38	0	438.22	0	734.09	228.18	746	3	3	620
		604.99	0	736.18	0	269.35	0	503.11	191.9	797	3	3	371
		350.99	0	656.63	0	230.97	0	471.01	130.49	775	3	3	73
		176.54	0	688.73	0	457.06	0	270.75	0	657	3	3	17
		6.98	40.47	806.66	0	246.32	0	260.98	0	347	3	3	3
		0	253.3	603.6	0	240.74	241.44	107.46	0	294	3	3	3
		0	468.22	223.3	0	29.31	200.97	57.22	0	186	3	3	3
		0	635	76.06	0	14.65	226.09	0	0	72	23	5	3
		0	690.12	0	0	0	415.19	0	0	11	156	77	3
		0	606.39	0	0	0	355.18	0	0	3	284	213	3
		0	784.33	0	0	0	596.62	0	0	3	558	343	3
		0	660.82	0	6.98	0	404.03	0	0	3	617	327	3
		0	279.82	0	109.55	0	522.65	0	0	3	751	487	3
		0	237.95	0	254	0	135.37	0	0	3	868	459	3
		0	30.7	0	350.99	0	78.15	0	0	3	805	328	3
		0	0	0	547.08	0	102.58	0	4.19	3	670	299	3
		0	0	0	595.92	0	15.35	0	83.74	3	443	198	3
		0	0	0	632.21	0	0	0	327.27	3	242	136	39
		19.54	0	0	400.54	0	0	0	524.75	3	29	18	130
		96.99	0	0	355.88	0	0	16.75	306.33	3	4	3	360
		290.98	0	0	135.37	7.68	0	119.32	144.44	61	3	3	381
		480.78	0	19.54	67.69	53.73	0	248.42	285.4	186	3	3	239
		392.16	0	150.03	1.4	153.52	0	594.53	362.16	443	3	3	371
		290.28	0	171.66	0	522.65	0	755.02	346.81	611	3	3	260
		419.38	0	308.43	0	883.41	0	838.06	274.93	765	3	3	279
		332.15	0	849.22	0	813.63	0	903.65	73.97	910	3	3	232
		256.79	0	894.58	0	534.51	0	677.56	17.45	906	3	3	133
		108.16	0	759.9	0	494.04	0	660.82	0	754	3	3	25
		2.79	46.75	554.75	0	239.35	64.2	482.88	0	768	3	3	3
		0	233.76	473.81	0	138.86	205.15	178.64	0	607	3	3	3
		0	398.44	87.22	0	104.67	499.62	157.7	0	304	3	3	3
		0	655.23	50.24	0	12.56	671.98	26.52	0	92	16	6	3
		0	762.7	0	0	0	771.07	0	0	12	189	79	3
		0	674.77	0	0	0	860.39	0	0	3	299	176	3
		0	317.5	0	8.37	0	849.92	0	0	3	662	386	3
		0	383.79	0	136.07	0	858.99	0	0	3	810	306	3
		0	241.44	0	279.12	0	801.77	0	0	3	746	372	3
		0	170.96	0	413.8	0	648.26	0	0	3	563	420	3
		0	54.43	0	318.89	0	464.04	0	0	3	274	295	3
		0	0	0	330.76	0	244.93	0	0	3	189	283	3
		0	0	0	790.61	0	41.17	0	96.3	3	36	174	3
		0	0	0	560.33	0	0	0	290.28	3	3	113	60
		0	0	4.19	360.76	0	0	0	130.49	3	3	23	196
		26.52	0	291.68	181.43	4.88	0	28.61	400.54	3	3	3	400
		150.72	0	452.17	127	87.92	0	170.96	205.85	33	3	3	457
		226.09	0	526.14	66.99	175.85	0	282.61	540.79	203	3	3	470
		295.87	0	660.82	0	295.17	0	573.59	588.25	433	3	3	444
		325.17	0	544.28	0	341.92	0	569.4	758.51	623	3	3	417
		387.28	0	757.81	0	235.86	0	416.59	491.95	811	3	3	317
		377.51	0	780.14	0	450.08	0	521.95	314.01	872	3	3	176
		186.31	0	554.05	0	371.93	0	849.92	145.14	951	3	3	92
		86.53	0	378.21	0	235.86	0	559.64	10.47	730	3	3	30
		2.09	5.58	113.04	0	184.92	11.86	259.58	0	520	3	3	3
		0	96.99	0	0	153.52	225.39	205.85	0	558	21	4	3
		0	266.56	0	0	64.9	453.57	81.64	0	182	179	39	3
		0	323.08	0	0	2.79	579.87	26.52	0	74	304	112	3
		0	327.97	0	0	0	791.31	0	0	6	529	313	3
		0	484.27	0	0	0	871.55	0	0	3	646	498	3
		0	541.49	0	8.37	0	914.82	0	0	3	661	638	3
		0	366.35	0	80.94	0	875.04	0	0	3	680	558	3
		0	187.01	0	324.48	0	683.15	0	0	3	628	289	3
		0	95.6	0	521.95	0	446.59	0	0	3	529	295	3
		0	18.14	0	838.76	0	393.56	0	0	3	217	180	3
		0	0	0	376.81	0	180.03	0	18.14	3	89	71	3
		0	0	0	520.56	0	82.34	0	141.65	3	39	20	3
		0	0	0	459.15	0	0	0	170.26	3	4	3	43
		18.14	0	32.1	323.08	0	0	0	249.11	3	3	3	225
		136.77	0	165.38	350.3	39.77	0	4.19	394.26	3	3	3	329
		392.86	0	242.83	341.22	148.63	0	42.57	352.39	15	3	3	539
		504.51	0	240.04	120.72	434.03	0	120.72	464.73	198	3	3	516
		659.42	0	258.19	7.68	524.75	0	288.89	390.07	391	3	3	508
		700.59	0	187.01	0	803.87	0	329.36	374.02	540	3	3	348
		667.1	0	375.42	0	886.21	0	347.5	311.92	726	3	3	242
		520.56	0	168.87	0	979.71	0	429.15	106.76	902	3	3	141
		341.92	0	194.69	0	686.64	0	401.24	45.36	1026	3	3	107
		78.15	0	76.76	0	327.97	0	159.8	0	913	3	3	21
		1.4	0	15.35	0	455.66	37.68	110.95	0	602	3	3	3
		0	16.05	0	0	230.97	225.39	73.97	0	247	6	4	3
		0	55.13	0	0	104.67	489.16	18.84	0	153	137	95	3
		0	47.45	0	0	17.45	634.3	0	0	65	107	210	3
		0	43.26	0	0	0	785.02	0	0	10	143	175	3
		0	106.76	0	0	0	873.65	0	0	3	259	246	3
		0	133.98	0	20.93	0	949.01	0	0	3	445	265	3
		0	90.71	0	90.71	0	673.38	0	0	3	595	344	3
		0	38.38	0	259.58	0	508	0	0	3	293	434	3
		0	13.26	0	435.43	0	575.68	0	0	3	602	160	3
		0	0	0	605.69	0	404.72	0	0	3	459	119	3
		0	0	0	863.88	0	69.78	0	30.01	3	78	46	3
		0	0	20.24	786.42	0	6.98	0	49.54	3	30	12	3
		0	0	85.83	847.13	0	0	0	139.56	3	3	3	71
		0.7	0	114.44	814.33	0	0	0	645.47	9	3	3	234
		38.38	0	91.41	371.23	57.92	0	34.19	695.71	55	3	3	448
		124.91	0	302.85	408.21	249.81	0	177.94	835.96	94	3	3	619
		127.7	0	194.69	80.94	496.14	0	429.84	789.91	357	3	3	747
		240.04	0	162.59	0.7	688.03	0	609.88	657.33	392	3	3	633
		242.14	0	288.89	0	811.54	0	747.34	627.32	421	3	3	309
		355.88	0	136.77	0	874.34	0	831.78	325.87	383	3	3	272
		386.58	0	33.49	0	897.37	0	739.67	110.25	444	3	3	217
		188.41	0	1.4	0	833.17	0	584.76	39.08	388	3	3	179
		26.52	0	0	0	584.06	0	396.35	0	333	3	3	40
		0	9.07	0	0	318.89	13.96	276.33	0	294	3	3	3
		0	129.09	0	0	302.15	262.37	185.61	0	130	24	6	3
		0	147.24	0	0	138.86	420.77	109.55	0	8	152	66	3
		0	207.25	0	0	2.79	673.38	29.31	0	3	303	199	3
		0	419.38	0	0	0	775.26	0	0	3	494	431	3
		0	235.16	0	7.68	0	929.47	0	0	3	696	532	3
		0	398.44	0	106.07	0	893.88	0	0	3	692	630	3
		0	263.77	0	163.29	0	882.72	0	0	3	504	580	3
		0	324.48	0	207.25	0	690.12	0	0	3	511	468	3
		0	311.22	0	413.1	0	274.93	0	0	3	463	528	3
		0	121.42	0	441.71	0	292.38	0	0	3	218	252	3
		0	0	2.79	441.71	0	166.77	0	4.88	3	150	87	3
		0	0	23.73	409.61	0	19.54	0	142.35	3	35	13	4
		0	0	68.38	254.7	0	0	0	420.08	3	3	3	37
		0	0	83.04	115.83	0	0	0	562.43	23	3	3	154
		104.67	0	150.03	74.66	35.59	0	3.49	683.15	208	3	3	252
		384.49	0	72.57	26.52	279.82	0	184.92	710.36	378	3	3	262
		525.44	0	85.83	0	436.82	0	446.59	867.37	583	3	3	480
		405.42	0	46.75	0	547.08	0	608.48	831.78	418	3	3	403
		212.83	0	76.06	0	708.96	0	774.56	468.92	602	3	3	546
		145.84	0	30.7	0	889.7	0	790.61	323.08	357	3	3	407
		205.85	0	1.4	0	745.25	0	931.56	116.53	325	3	3	296
		110.25	0	0	0	257.49	0	500.32	21.63	285	3	3	60
		67.69	0	0	0	676.17	0	378.91	0	212	3	3	15
		0	0	0	0	602.2	34.89	183.52	0	154	3	3	3
		0	103.97	0	0	368.44	177.24	145.14	0	95	14	5	3
		0	427.75	0	0	57.92	272.84	89.32	0	9	156	70	3
		0	553.36	0	0	3.49	499.62	11.86	0	3	330	227	3
		0	221.2	0	0	0	591.04	0	0	3	528	421	3
		0	302.85	0	17.45	0	729.9	0	0	3	634	629	3
		0	279.82	0	176.54	0	808.75	0	0	3	795	668	3
		0	510.79	0	350.3	0	812.24	0	0	3	819	517	3
		0	191.9	0	508	0	682.45	0	0	3	798	613	3
		0	102.58	0	458.45	0	345.41	0	0	3	661	515	3
		0	5.58	0	624.53	0	300.05	0	0	3	402	273	3
		0	0	7.68	444.5	0	168.87	0	13.96	3	139	92	3
		0	0	36.29	473.81	0	44.66	0	100.48	3	24	13	3
		0	0	152.12	623.14	0	0	0	313.31	3	3	3	11
		6.98	0	169.57	565.92	60.71	0	0	555.45	14	3	3	51
		37.68	0	180.73	344.02	247.72	0	20.93	525.44	140	3	3	85
		267.26	0	164.68	82.34	323.78	0	103.27	645.47	297	3	3	173
		348.9	0	300.75	1.4	551.26	0	166.77	917.61	392	3	3	233
		676.87	0	208.64	0	445.2	0	404.03	758.51	639	3	3	195
		725.71	0	126.3	0	510.09	0	422.17	472.41	836	3	3	222
		573.59	0	42.57	0	491.25	0	374.02	324.48	859	3	3	139
		184.92	0	45.36	0	744.55	0	411	205.15	661	3	3	159
		231.67	0	3.49	0	523.35	0	399.14	101.88	528	3	3	77
		63.5	0	0	0	274.93	0	417.98	0	484	3	3	17
		2.79	13.96	0	0	174.45	63.5	303.54	0	165	3	3	3
		0	124.21	0	0	95.6	170.26	265.86	0	109	11	5	3
		0	128.4	0	0	8.37	429.15	115.14	0	15	93	65	3
		0	233.07	0	0	0	616.86	16.75	0	3	190	169	3
		0	399.14	0	0	0	725.71	0	0	3	446	305	3
		0	265.16	0	11.16	0	898.77	0	0	3	600	400	3
		0	316.8	0	65.59	0	998.55	0	0	3	744	758	3
		0	295.87	0	331.45	0	682.45	0	0	3	689	703	3
		0	173.75	0	208.64	0	404.72	0	0	3	724	702	3
		0	82.34	0	491.95	0	463.34	0	0	3	632	516	3
		0	0	0	496.83	0	269.35	0	0	3	476	320	3
		0	0	16.05	480.78	0	201.66	0	0	3	293	105	3
		0	0	30.7	387.28	0	27.21	0	57.22	3	27	17	3
		1.4	0	92.11	127.7	0	0	0	144.44	3	3	3	16
		27.91	0	124.21	146.54	54.43	0	0	457.76	12	3	3	62
		116.53	0	214.22	87.92	253.3	0	13.96	459.15	93	3	3	85
		220.5	0	223.3	12.56	439.61	0	94.9	3	189	3	3	109
		501.02	0	221.2	0.7	697.8	0	286.8	3	278	3	3	211
		256.79	0	99.79	0	695.01	0	408.91	3	389	3	3	248
		212.13	0	40.47	0	704.78	0	420.77	3	332	3	3	218
		253.3	0	6.28	0	630.11	0	852.71	3	286	3	3	231
		148.63	0	1.4	0	644.77	0	567.31	3	282	3	3	132
		46.75	0	0	0	572.89	0	515.67	3	165	3	3	87
		0.7	0	0	0	332.15	0	258.19	51	34	3	3	21
		0	0	0	0	295.87	36.98	190.5	180	7	3	3	3
		0	19.54	0	0	199.57	214.22	188.41	283	3	16	5	3
		0	83.04	0	0	21.63	436.13	69.08	479	3	135	65	3
		0	112.35	0	0	0	538	4.88	603	3	400	317	3
		0	245.63	0	0	0	408.91	0	683	3	563	408	3
		0	286.8	0	9.07	0	456.36	0	634	3	689	662	3
		0	307.73	0	85.83	0	535.91	0	584	3	857	626	3
		0	210.74	0	207.25	0	551.96	0	377	3	880	539	3
		0	97.69	0	302.15	0	348.9	0	360	3	883	633	3
		0	30.7	0	353.78	0	261.68	0	274	3	718	492	3
		0	5.58	0	314.01	0	126.3	0	172	3	525	158	3
		0	0	0	105.37	0	62.8	0	27	3	256	97	48
		2.79	0	19.54	145.14	0	11.16	0	3	31	28	24	154
		21.63	0	131.88	161.19	0	0	0	3	162	3	3	201
		107.46	0	341.22	70.48	55.82	0	0	3	393	3	3	558
		152.82	0	258.19	16.05	162.59	0	0	3	630	3	3	528
		230.27	0	220.5	2.79	295.87	0	137.47	3	766	3	3	436
		109.55	0	185.61	0	518.47	0	343.32	3	839	3	3	307
		62.8	0	259.58	0	424.96	0	459.85	3	931	3	3	161
		117.23	0	161.19	0	616.86	0	730.6	3	812	3	3	153
		0	0	39.08	0	560.33	0	865.97	3	758	3	3	106
		0	0	6.98	0	383.09	0	926.68	3	596	3	3	24
		0	0	0	0	371.23	0	748.74	3	294	3	3	3
		0	0	0	0	339.13	0	583.36	30	41	3	3	3
		0	58.62	0	0	332.85	13.96	330.76	154	8	16	3	3
		0	219.11	0	0	116.53	160.49	226.78	395	3	162	5	3
		0	364.25	0	0	3.49	320.29	78.15	614	3	376	65	3
		0	577.08	0	0	0	656.63	1.4	792	3	687	156	3
		9.07	484.97	0	0	0	831.78	0	916	3	678	245	3
		64.2	457.76	0	0	0	401.24	0	878	3	522	403	3
		173.75	422.87	0	16.75	0	355.88	0	839	3	24	837	3
		409.61	299.36	0	105.37	0	461.25	0	645	3	3	780	3
		639.88	311.22	0	306.33	0	542.19	0	381	3	3	701	3
		699.2	148.63	0	443.1	0	189.1	0	239	3	3	536	3
		636.39	26.52	0	577.08	0	124.91	0	120	3	3	398	3
		517.77	0	0	700.59	0	74.66	0	46	3	3	61	45
		321.69	0	9.07	541.49	0	11.86	0	4	30	3	16	167
		132.58	0	16.75	384.49	0	0	0	3	107	3	3	443
		7.68	0	23.03	475.9	33.49	0	0	3	169	3	3	599
		0	0	55.13	233.76	157	0	21.63	3	439	3	3	499
		0	0	131.88	121.42	369.14	0	51.64	3	581	3	3	703
		0	0	107.46	11.16	304.94	0	275.63	3	345	3	3	699
		0	0	434.73	0	423.56	0	468.92	3	266	3	3	393
		0	0	400.54	0	727.81	0	463.34	3	402	13	3	302
		0	0	291.68	0	450.08	0	392.16	3	512	119	3	105
		0	0	140.26	0	485.67	0	418.68	3	258	225	3	26
		0	0	6.28	0	380.3	0	451.48	3	79	268	3	3
		0	0	0	0	440.31	0	364.25	25	32	611	3	3
		0	2.79	0	0	235.16	43.96	597.32	147	4	842	3	3
		0	40.47	0	0	73.27	184.92	520.56	312	3	683	5	3
		0	281.21	0	0	2.09	259.58	154.21	652	3	757	45	3
		0	316.8	0	0	0	549.87	27.21	747	3	623	306	3
		0.7	247.72	0	0	0	281.21	0	861	3	330	386	3
		96.99	236.55	0	38.38	0	556.15	0	906	3	87	483	3
		185.61	445.2	0	252.6	0	664.31	0	787	3	22	487	3
		252.6	341.22	0	445.2	0	854.11	0	667	3	3	516	3
		437.52	59.31	0	687.33	0	787.12	0	372	3	3	349	3
		371.23	33.49	0	728.5	0	660.82	0	208	3	3	540	3
		533.12	3.49	0	778.05	0	441.71	0	128	3	3	196	3
		281.21	0	103.97	852.01	0	171.66	0	26	3	3	74	14
		190.5	0	365.65	678.26	0	2.09	0	4	29	3	16	91
		28.61	0	595.92	606.39	0	0	0	3	198	3	3	259
		0	0	771.77	383.09	60.71	0	0	3	341	3	3	268
		0	0	873.65	277.72	252.6	0	20.24	3	613	3	3	330
		0		911.33	127	421.47	0	118.63	3	785	3	3	152
		0		953.89	20.93	598.71	0	397.05	3	588	3	3	90
		0		699.89	0	741.76	0	485.67	3	187	3	3	115
		0		598.01	0	548.47	0	528.23	3	358	18	3	27
		0		383.79	0	456.36	0	950.4	3	755	143	3	3
		0		68.38	0	388.67	0	765.49	3	161	348	3	3
		0		0	0	394.95	0	424.96	3	167	583	3	3
		0		0	0	272.84	0	343.32	42	92	762	3	3
		8.37		0	0	182.82	37.68	281.91	224	9	540	3	3
		197.48		0	0	64.9	226.09	172.36	300	3	373	4	3
		394.26		0	0	9.77	471.01	139.56	557	3	263	47	3
		568.01		0	0	0	678.96	4.88	803	3	234	168	3
		658.72		0	0	0	782.93	0	874	3	461	310	3
		362.86		0	0	0	906.44	0	836	3	168	453	3
		278.42		0	226.09	0	905.05	0	807	3	20	593	3
		493.34		0	512.19	0	591.73	0	306	3	3	550	3
		464.04		0	444.5	0	479.39	0	253	3	3	589	3
		212.13		0	759.9	0	350.3	0	225	3	3	461	52
		2.79		5.58	533.12	0	210.04	0	146	3	3	258	235
		0		184.92	498.93	0	80.94	0	49	3	3	142	428
		0		290.28	757.11	0	1.4	0	4	16	3	25	498
		0		413.8	347.5	0	0	0	3	109	3	3	684
		0		486.37	338.43	0	0	0	3	473	3	3	598
		0		488.46	170.26	45.36	0	0	3	710	3	3	759
		0		626.62	136.07	337.74	0	2.79	3	856	3	3	338
		0		942.73	11.86	648.26	0	138.86	3	1035	3	3	162
		0		848.52	0	660.12	0	185.61	3	969	3		64
		0		386.58	0	447.29	0	300.75	3	556	23		16
		0		180.73	0	400.54	0	324.48	3	820	195		3
		0		83.04	0	431.24	0	331.45	3	256	371		3
		0		0	3	449.38	0	281.21	3	99	592		3
		0		0	3	351.69	0	295.87	29	36	752		3
		2.09		0	3	128.4	25.12	347.5	145	6	860		3
		156.31		0	3	32.1	99.09	40.47	199	3	886		3
		314.01		0	3	2.09	170.26	11.86	201	3	856		3
		482.18		0	3	0	303.54	9.07	233	3	711		3
		254		0	3	0	325.87	0	229	3	502		3
		332.85		0	20	0	357.97	0	371	3	227		3
		67.69		0	196	0	404.03	0	382	3	27		3
		140.26		0	444	0	401.24	0	422	3	3		3
		78.85		0	502	0	429.15	0	285	3	3		3
		96.3		0	656	0	345.41	0	141	3	3		28
		34.19		0.7	838	0	191.2	0	26	429	3		174
		0		156.31	695	0	92.81	0	8	650	3		340
		0		398.44	481	0	8.37	0	3	697	3		405
		0		625.93	353	0	0	0	3	794	3		422
		0		831.78	404	11.16	0	0	3	899	3		390
		0		895.28	181	64.2	0	4.19	3	733	3		349
		0		859.69	156	225.39	0	182.82	3	787	3		278
		0		924.59	18	318.89	0	381	3	288	3		248
		0		808.05	3	417.28	0	612.67	3	96	3		101
		0		528.93	3	247.72	0	633.6	3	35	7		21
		0		140.96	3	259.58	0	765.49	3	5	54		3
		0		42.57	3	346.11	0	810.15	3	3	334		3
		0		0.7	3	182.82	0	863.18	3	3	412		3
		0		0	3	229.58	0	733.39	86	3	316		3
		91.41		0	3	229.58	30.01	445.89	207	3	220		3
		337.04		0	3	71.18	226.09	217.02	447	3	337		3
		383.09		0	3	4.88	509.39	160.49	634	3	240		3
		502.42		0	3	0	678.96	9.07	317	3	467		3
		468.92		0	3	0	780.84	0	488	3	257		3
		487.76		0	26	0	843.64	0	287	3	81		3
		464.73		0	107	0	641.98	0	568	3	45		3
		219.81		0	333	0	321.69	0	568	3	3		3
		151.42		0	338	0	279.12	0	328	17	3		3
		6.98		0	305	0	267.26	0	214	145	3		28
		0		7.68	235	0	152.12	0	258	286	3		106
		0		170.96	491	0	92.81	0	64	637	3		346
		0		411	571	0	12.56	0	3	668	3		456
		0		625.93	610	0	0	0	3	892	3		710
		0		810.84	400	3.49	0	0	3	836	3		757
		0		925.28	224	90.02	0	3.49	3	823	3		658
		0		943.43	79	513.58	0	111.65	3	784	3		563
		0		903.65	17	519.16	0	420.08	3	522	3		331
		0		792.7	3	727.81	0	519.16	3	343	3		126
		0		524.05	3	621.04	0	787.12	3	68	14		20
		0		278.42	3	644.77	0	849.92	3	6	145		3
		0		53.03	3	459.85	0	960.87	3	3	363		3
		0		0	3	644.77	0	875.74	3	3	561		3
		20.24		0	3	341.22	0	292.38	66	3	659		3
		114.44		0	3	222.6	27.91	194.69	281	3	724		3
		334.94		0	3	64.9	207.94	287.49	494	3	254		3
		535.91		0	3	1.4	247.72	244.23	614	3	94		3
		704.08		0	3	0	256.09	11.86	687	3	92		3
		748.04		0	3	0	271.44	0	765	3	243		3
		720.83		0	15	0	300.05	0	490	3	178		3
		624.53		0	138	0	340.53	0	385	3	38		3
		466.13		0	273	0	270.05	0	463	3	3		3
		175.15		0	290	0	398.44	0	145	26	3		3
		7.68		5.58	350	0	286.8	0	137	114	3		21
		0		168.87	386	0	272.84	0	63	366	3		110
		0		405.42	360	0	110.25	0	19	320	3		323
		0		611.27	558	0	20.93	0	3	644	3		323
		0		907.14	277	0	0	0	3	676	3		701
		0		573.59	207	9.07	0	0	3	596	3		426
		0		304.94	135	52.34	0	16.05	3	588	3		533
		0		480.09	141	174.45	0	172.36	3	711	3		559
		0		319.59	27	247.72	3	307.73	3	458	3		318
		0		264.47	3	299.36	3	539.4	3	222	3		75
		0		43.26	3	441.01	3	684.54	3	43	10		30
		0		6.98	3	298.66	3	782.93	3	6	140		3
		0		0.7	3	263.77	3	734.09	3	3	361		3
		0		0	3	168.87	3	448.69	3	3	543		3
		32.1		0	3	99.79	4	245.63	47	3	722		3
		237.25		0	3	72.57	114	126.3	226	3	445		3
		353.78		0	3	19.54	255	150.72	430		413		3
		570.8		0	3	0	345	119.32	296		224		3
		716.64		0	3	0	425	6.98	753				3
		540.1		0	3	0	770	0	772				3
		509.39		0	15	0	833	0	928				3
		473.11		0	179	0	912	0	909				3
		428.45		0	438	0	851	0	767				3
		223.99		4.88	635	0	724	0	656				3
		27.21		164.68	866	0	433	0	500				52
		0		387.98	901	0	438	0	290				167
		0		572.2	935	0	180	0	66				353
		0		806.66	858	0	34	0	4				581
		0		884.81	553	0	4	0	3				672
		0		879.23	668	33.49	3	0	3				707
		0		645.47	309	99.09	3	9.77	3				636
		0		648.95	91	362.86	3	102.58	3				491
		0		434.03	22	618.95	3	115.14	3				444
		0		360.76	3	638.49	3	222.6	3				98
		0		132.58	3	930.17	3	487.76	3				28
		0		11.86	3	967.85	3	277.03	3				3
		0		0	3	924.59	3	302.85	3				3
		0		0	3	792.7	3	369.14	3				3
		0		0	3	551.26	5	319.59	44				3
		16.75		0	3	295.17	96	292.38	473				3
		34.19		0	3	78.15	309	199.57	478				3
		108.86		0	3	0	510	89.32	610				3
		508.7		0	3	0	642	15.35	994				3
		327.27		0	3	0	688	0	978				3
		377.51		0	22	0	838	0	997				3
		387.98		0	190	0	804	0	880				3
		197.48		0	442	0	923	0	725				3
		71.87		0	665	0	848	0	525				3
		1.4		42.57	814	0	336	0	290				34
		0		210.74	987	0	246	0	28				163
		0		244.23	1024	0	99	0	3				277
		0		232.37	973	0	36	0	3				538
		0		43.26	730	0	4	0	3				385
		0		35.59	587	13.26	3	0	3				531
				128.4	279	141.65	3	1.4	3				394
				378.21	219	285.4	3	25.12	3				267
				593.13	36	369.83	3	340.53	3				206
				304.94	3	531.72	3	485.67	3				158
				145.14	3	547.08	3	745.25	3				21
				0	3	799.68	3	551.26	3				3
				0	3	868.76	3	481.48	3				3
				0	3	633.6	3	277.03	30				3
				0	3	298.66	5	165.38	165				3
				0	3	131.19	74	237.25	337				3
				644	3	67.69	277	320.29	506
				828	3	0	489	78.15	606
				644	3	0	694	3.49	314
				321	3	0	548	0	243
				99	32	0	674	0	469
				12	175	0	586	0	377
				2	440	3	463	0	474
				2	674	3	393	3	260
				2	802	3	322	3	143
				2	877	3	177	3	33
				2	899	3	95	3	3
				2	972	3	33	3	3
				2	870	3	4	3	3
				2	474	61	3	3	3
				2	206	126	3	38	3
				2	80	402	3	131	3
				2	37	321	3	261	3
				4	3	433	3	359	3
				86	3	591	3	726	3
				231	3	484	3	897	3
				344	3	627	3	983	3
				261	3	753	3	829	73
				347	3	623	4	503	195
				608	3	454	44	199	439
				738	3	217	161	154	691
				545	3	23	332	358	714
				422	3	3	494	51	713
				246	3	3	548	5	1037
				72	29	3	759	3	973
				12	210	3	592	3	768
				2	447	3	559	3	591
				2	700	3	430	3	283
				2	851	3	372	3	111
				2	997	3	341	3	41
				2	570	3	105	3	4
				2	440	3	40	3	3
				2	554	3	4	3	3
				2	470	50	3	4	3
				2	244	236	3	59	3
				2	143	432	3	267	3
				2	18	580	3	467	3
				4	3	842	3	678	3
				68	3	956	3	800	3
				156	3	570	3	741	3
				564	3	519	3	851	3
				761	3	561	3	970	46
				893	3	261	4	691	205
				957	3	166	80	622	415
				940	3	74	210	444	601
				851	3	18	378	145	778
				690	3	3	445	45	882
				331	3	3	726	6	804
				160	21	3	886	3	770
				11	161	3	945	3	639
				2	442	3	784	3	597
				2	586	3	456	3	325
				2	684	3	401	3	136
				2	1093	3	214	3	36
				2	650	3	106	3	3
				2	493	3	23	3	3
				2	349	3	4	3	3
				2	520	43	3	4	3
				2	177	172	3	84	3
				2	54	330	3	258	3
				2	12	517	3	480	3
				5	3	804	3	672	3
				40	3	294	3	787	3
				143	3	224	3	942	3
				257	3	421	3	1033	3
				417	3	303	3	1009	50
				663	3	252	3	887	190
				659	3	157	14	504	469
				491	3	97	41	180	691
				399	3	18	159	136	831
				333	3	3	543	55	915
				205	3	3	859	5	1006
				80	32	3	913	3	986
				12	172	3	963	3	714
				2	265	3	807	3	444
				2	328	3	849	3	185
				2	745	3	691	3	168
				2	472	3	319	3	33
				2	1049	3	70	3	4
				2	632	3	14	3	3
				2	244	3	3	3	3
				2	201	33	3	3	3
				2	279	188	3	122	3
				2	121	155	3	325	3
				2	18	139	3	215	3
				4	3	236	3	125	3
				61	3	546	3	485	3
				137	3	527	3	247	3
				426	3	412	3	464	3
				580	3	198	3	651	33
				763	3	155	5	638	162
				496	3	291	90	240	327
				587	3	79	302	113	640
				664	3	16	480	51	777
				532	3	3	726	28	933
				188	3	3	858	4	1005
				60	46	3	952	3	760
				8	208	3	1052	3	603
				2	428	3	722	3	436
				2	367	3	588	3	175
				2	771	3	206	3	38
				2	602	3	126	3	3
				2	802	3	71	3	3
				2	612	3	92	3	3
				2	628	3	4	3	3
				2	289	49	3	4	3
				2	345	260	3	72	3
				2	218	535	3	280	3
				2	27	736	3	504	3
				3	3	882	3	730	3
				42	3	962	3	875	3
				99	3	1022	3	981	3
				255	3	989	3	976	45
				238	3	716	3	932	161
				419	3	579	5	749	332
				705	3	438	77	219	663
				479	3	167	255	135	873
				318	3	63	541	95	876
				214	3	3	423	54	830
				167	3	3	771	4	854
				53	22	3	960	3	891
				10	225	3	859	3	451
				2	213	3	650	3	303
				2	404	3	412	3	106
				2	638	3	272	3	27
				2	743	3	183	3	3
				2	958	3	186	3	3
				2	995	3	93	3	3
				2	697	3	4	3	3
				2	425	74	3	4	3
				2	198	280	3	23	3
				2	72	400	3	233	3
				2	11	656	3	481	3
				5	3	653	3	671	3
				114	3	820	3	635	3
				340	3	857	3	917	3
				598	3	846	3	922	29
				565	3	346	3	903	174
				644	3	276	6	698	216
				549	3	224	122	291	638
				641	3	175	347	376	747
				394	3	56	560	247	948
				389	3	3	710	59	982
				187	3	3	864	5	1015
				66	32	3	1036	3	921
				10	213	3	814	3	607
				2	408	3	509	3	296
				2	447	3	471	3	163
				2	598	3	378	3	32
				2	511	3	400	3	3
				2	504	3	343	3	3
				2	610	3	67	3	3
				2	689	4	5	3	3
				2	419	56	3	4	3
				2	148	160	3	62	3
				2	75	327	3	245	3
				2	12	544	3	425	3
				4	3	634	3	497	3
				59	3	1029	3	687	3
				183	3	1021	3	953	3
				311	3	1001	3	901	29
				695	3	872	3	559	99
				829	3	762	6	333	345
				939	3	486	110	205	622
				915	3	145	321	190	790
				835	3	32	561	92	997
				563	3	3	707	42	1023
				396	3	3	871	5	904
				77	27	3	1025	3	615
				10	78	3	803	3	388
				3	205	3	345	3	132
				3	279	3	847	3	128
				3	658	3	683	3	31
				3	587	3	402	3	3
				3	785	3	337	3	3
				3	703	3	81	3	3
				3	621	3	5	3	3
				3	327	47	3	21	3
				3	203	253	3	254	3
				3	61	481	3	443	3
				3	14	768	3	400	3
				6	3	440	3	446	3
				95	3	623	3	463	3
				337	3	543	3	774	3
				573	3	390	3	613	20
				647	3	362	3	308	188
				736	3	105	6	328	487
				823	3	81	94	181	746
				693	3	71	240	46	926
				758	3	15	520	5	856
				448	3	3	706	3	784
				237	3	3	842	3	807
				70	33	3	981	3	769
				17	204	3	997	3	507
				3	446	3	760	3	413
				3	493	3	292	3	240
				3	664	3	693	3	26
				3	727	3	500	3	3
				3	521	3	339	3	3
				3	723	3	54	4	3
				3	832	3	4	58	3
				3	659	25	3	185	3
				3	390	212	3	385	3
				3	75	521	3	678	3
				3	18	633	3	839	3
				6	3	870	3	666	3
				128	3	782	3	667	3
				332	3	745	3	421	3
				429	3	687	3	649	43
				616	3	646	3	345	207
				624	3	747	5	166	320
				477	3	524	144	160	326
				398	3	273	305	32	392
				257	3	35	491	5	361
				129	3	3	708	3	645
				105	3	3	857	3	930
				51	47	3	981	3	778
				8	207	3	517	3	639
				3	365	3	454	3	530
				3	636	3	392	3	131
				3	413	3	733	3	21
				3	674	3	566	3	3
				3	894	3	379	3	3
				3	761	3	72	3	3
				3	388	4	5	45	3
				3	395	55	3	214	3
				3	284	77	3	475	3
				3	130	116	3	704	3
				3	26	448	3	710	3
				4	3	863	3	541	3
				102	3	950	3	473	3
				206	3	1004	3	988	3
				351	3	961	3	880	59
				424	3	562	3	644	195
				287	3	724	5	413	530
				506	3	307	80	301	689
				739	3	154	278	54	914
				328	3	36	512	5	528
				269	3	3	693	3	644
				173	3	3	840	3	417
				84	26	3	874	3	421
				13	179	3	692	3	412
				3	437	3	787	3	352
				3	395	3	852	3	214
				3	842	3	717	3	28
				3	895	3	529	3	3
				3	978	3	318	3	3
				3	743	3	85	3	3
				3	264	4	5	102	3
				3	214	99	3	286	3
				3	171	239	3	382	3
				3	64	367	3	636	3
				3	14	605	3	756	3
				7	3	624	3	920	3
				88	3	911	3	960	3
				363	3	1020	3	788	3
				333	3	1010	3	314	41
				492	3	876	3	332	141
				650	3	709	5	255	234
				429	3	502	114	79	382
				406	3	132	275	49	367
				250	3	33	423	5	642
				287	3	3	685	3	678
				243	3	3	856	3	428
				80	30	3	948	3	482
				13	180	3	963	3	299
				3	324	3	643	3	248
				3	661	3	547	3	225
				3	772	3	405	3	27
				3	554	3	560	3	3
				3	465	3	343	3	3
				3	396	3	87	67	3
				3	468	4	5	222	3
				3	463	65	3	508	3
				3	181	173	3	643	3
				3	71	439	3	749	3
				3	16	715	3	845	3
				6	3	811	3	434	3
				114	3	870	3	587	3
				385	3	1009	3	660	3
				468	3	855	3	778	51
				863	3	882	3	571	144
				506	3	605	5	325	403
				423	3	574	99	57	455
				356	3	303	280	6	525
				305	3	35	299	3	642
				381	3	3	654	3	843
				216	3	3	861	3	674
				100	45	3	775	3	641
				17	222	3	329	3	622
				3	472	3	629	3	496
				3	581	3	682	3	214
				3	767	3	546	3	24
				3	950	3	401	3	3
				3	898	3	344	3	3
				3	632	3	76	54	3
				3	642	3	5	270	3
				3	488	40	3	355	3
				3	154	116	3	587	3
				3	111	220	3	729	3
				3	23	571	3	809	3
				7	3	853	3	896	3
				89	3	405	3	964	3
				268	3	464	3	620	3
				642	3	997	3	615	26
				878	3	651	3	477	224
				622	3	679	5	321	485
				295	3	360	65	81	631
				284	3	285	169	4	933
				255	3	43	372	3	628
				219	3	3	588	3	808
				229	3	3	722	3	625
				89	52	3	513	3	641
				20	264	3	373	3	439
				3	483	3	568	3	201
				3	673	3	291	3	77
				3	835	3	154	3	13
				3	978	3	169	3	3
				3	1045	3	139	4	3
				3	834	3	54	53	3
				3	569	4	5	227	3
				3	514	79	3	426	3
				3	186	124	3	533	3
				3	112	270	3	831	3
				3	17	484	3	928	3
				11	3	648	3	600	3
				115	3	491	3	483	3
				365	3	510	3	357	3
				577	3	472	3	590	42
				816	3	665	3	554	167
				796	3	458	5	321	494
				845	3	154	110	65	664
				959	3	114	271	5	657
				858	3	28	451	3	740
				617	3	3	720	3	823
				395	3	3	854	3	932
				125	46	3	960	3	874
				19	134	3	957	3	688
				3	417	3	687	3	424
				3	571	3	410	3	127
				3	505	3	505	3	24
				3	775	3	273	3	3
				3	936	3	57	3	3
				3	674	3	24	55	3
				3	582	3	4	105	3
				3	359	36	3	304	3
				9	178	126	3	586	3
				150	91	283	3	473	3
				386	32	536	3	408	3
				615	3	694	3	693	3
				801	3	739	3	809	3
				930	3	898	3	548	3
				985	3	985	3	415	18
				961	3	804	3	298	132
				862	3	561	4	274	415
				533	3	205	58	55	676
				421	3	93	166	5	860
				238	3	21	494	3	999
				32	3	3	660	3	1021
				3	3	3	769	3	766
				3	56	3	855	3	446
				3	284	3	833	3	331
				3	470	3	764	3	380
				3	625	3	809	3	200
				3	902	3	576	3	25
				3	817	3	246	3	3
				3	825	3	98	3	3
				3	946	3	28	54	3
				3	805	3	4	258	3
				3	652	29	3	455	3
				6	253	197	3	364	3
				155	76	400	3	776	3
				388	16	541	3	806	3
				366	3	547	3	881	3
				544	3	600	3	840	3
				727	3	791	3	688	3
				912	3	739	3	532	31
				620	3	607	3	294	176
				603	3	502	3	245	284
				355	3	279	39	50	442
				227	3	143	135	4	609
				158	3	29	244	3	637
				35	3	3	323	3	647
				3	3	3	337	3	524
				3	44	3	362	3	471
				3	240	3	452	3	268
				3	328	3	553	3	270
				3	353	3	660	3	81
				3	530	3	416	3	22
				3	802	3	203	3	3
				3	526	3	121	3	3
				3	507	3	63	181	3
				3	417	4	5	290	3
				3	296	40	3	619	3
				11	461	135	3	422	3
				65	172	273	3	475	3
				320	25	442	3	440	3
				535	3	526	3	636	3
				394	3	314	3	634	3
				577	3	324	3	563	3
				869	3	504	3	405	31
				576	3	627	3	177	169
				559	3	506	5	32	306
				265	3	420	89	4	288
				483	3	128	127	3	707
				159	3	26	435	3	326
				20	3	3	558	3	931
				3	3	3	727	3	445
				3	20	3	791	3	901
				3	250	3	617	3	759
				3	506	3	592	3	502
				3	775	3	507	3	250
				3	539	3	334	3	23
				3	657	3	216	4	3
				3	497	3	159	60	3
				3	369	3	53	89	3
				3	392	3	5	176	3
				3	587	33	3	477	3
				7	332	151	3	647	3
				163	127	460	3	890	3
				312	17	590	3	694	3
				517	3	491	3	533	3
				639	3	412	3	439	3
				843	3	371	3	475	3
				954	3	340	3	374	50
				373	3	395	3	287	178
				274	3	362	5	56	335
				234	3	474	112	4	398
				165	3	218	287	3	697
				64	3	30	504	3	416
				6	3	3	693	3	256
				3	3	3	559	3	839
				3	14	3	294	3	723
				3	110	3	366	3	726
				3	340	3	403	3	555
				3	278	3	291	3	269
				3	347	3	293	3	21
				3	316	3	108	3	3
				3	478	3	71	71	3
				3	415	3	37	92	3
				3	399	4	4	228	3
				3	319	38	3	504	3
				22	216	198	3	813	3
				241	128	440	3	941	3
				401	26	638	3	895	3
				613	3	707	3	810	3
				834	3	760	3	532	3
				928	3	705	3	439	3
				1006	3	565	3	367	22
				910	3	433	3	275	187
				498	3	463	4	62	524
				275	3	312	95	5	631
				110	3	135	267	3	929
				55	3	43	434	3	1020
				11	3	3	544	3	719
				3	3	3	750	3	823
				3	61	3	759	3	853
				3	209	3	438	3	604
				3	435	3	677	3	429
				3	553	3	773	3	248
				3	815	3	694	3	35
				3	1000	3	485	3	3
				3	1061	3	229	65	3
				3	877	3	107	237	3
				3	515	4	6	375	3
				3	196	89	3	411	3
				23	140	253	3	589	3
				176	93	391	3	671	3
				403	26	639	3	757	3
				652	3	806	3	654	3
				833	3	857	3	549	3
				1005	3	995	3	449	3
				955	3	904	3	450	18
				739	3	583	3	202	104
				813	3	312	4	56	288
				564	3	259	57	4	359
				369	3	112	241	3	393
				125	3	19	495	3	710
				11	3	3	333	3	792
				3	3	3	293	3	564
				3	44	3	593	3	586
				3	211	3	413	3	394
				3	514	3	228	3	217
				3	669	3	122	3	115
				3	913	3	85	3	25
				3	951	3	85	4	3
				3	1031	3	50	48	3
				3	921	3	22	210	3
				3	868	4	3	457	3
				3	430	73	3	608	3
				22	408	272	3	754	3
				184	106	448	3	897	3
				417	13	699	3	793	3
				583	3	848	3	848	3
				843	3	946	3	815	3
				956	3	998	3	622	3
				733	3	823	3	335	47
				903	3	475	3	158	202
				651	3	613	4	45	355
				482	3	489	21	4	663
				418	3	224	35	3	679
				127	3	34	98	3	861
				19	3	3	109	3	756
				3	3	3	221	3	447
				3	31	3	280	3	413
				3	129	3	312	3	193
				3	402	3	661	3	166
				3	441	3	493	3	159
				3	775	3	322	3	25
				3	797	3	111	3	3
				3	809	3	49	48	3
				3	423	3	22	205	3
				3	124	4	3	388	3
				3	103	117	3	548
				3	73	293	3	749
				3	22	519	3	539
[truncated: 230 more rows]
